# Supplementary material for: A gap-filling algorithm for prediction of metabolic interactions in microbial communities
Source: PLoS Comput Biol. 2021 Nov 1;17(11):e1009060. doi: 10.1371/journal.pcbi.1009060 (PMC8584699; doi:10.1371/journal.pcbi.1009060)
Supplement: S3 Table — (XLSX) [file pcbi.1009060.s010.xlsx]

## Sheet: S3 Table
Deleted Reactions for E. coli glycerol utilizer					Exchange Reactions for E. coli glycerol utilizer
Reaction	Enzyme / Reaction Name	Reaction Formula			Reaction	Name of exchanged metabolite	Lower Bound	Upper Bound
PGM	Phosphoglycerate mutase	2pg[c] <=> 3pg[c]			EX_glc__D(e)	D-Glucose	0	0
MALS	Malate synthase	h2o[c] + accoa[c] + glx[c] <=> h[c] + coa[c] + mal__L[c]			EX_glyc(e)	Glycerol	-20	0
SUCOAS	Succinyl-CoA synthetase (ADP-forming)	atp[c] + coa[c] + succ[c] <=> adp[c] + pi[c] + succoa[c]			EX_rib-D(e)	D-Ribose	0	0
PFL	Pyruvate formate lyase	pyr[c] + coa[c] <=> accoa[c] + for[c]			EX_ac(e)	Acetate	-10	10
PTAr	Phosphotransacetylase	pi[c] + accoa[c] <=> coa[c] + actp[c]			EX_lac__D(e)	D-Lactate	0	0
GLCpts	D-glucose transport via PEP:Pyr PTS	pep[c] + glc__D[e] -> g6p[c] + pyr[c]			EX_for(e)	Formate	0	0
CS	Citrate synthase	h2o[c] + accoa[c] + oaa[c] -> h[c] + coa[c] + cit[c]			EX_etoh(e)	Ethanol	0	0
FBA	Fructose-bisphosphate aldolase	fdp[c] <=> dhap[c] + g3p[c]			EX_pyr(e)	Pyruvate	0	0
GAPD	Glyceraldehyde-3-phosphate dehydrogenase	g3p[c] + nad[c] + pi[c] <=> 13dpg[c] + h[c] + nadh[c]			EX_pi(e)	Phosphate	-100	0
					EX_succ(e)	Succinate	0	0
					EX_co2(e)	CO2	-100	100
					EX_o2(e)	O2	-20	0
					EX_h2o(e)	H2O	-1000	1000
					EX_h(e)	H+	-1000	1000
