# Supplementary material for: A gap-filling algorithm for prediction of metabolic interactions in microbial communities
Source: PLoS Comput Biol. 2021 Nov 1;17(11):e1009060. doi: 10.1371/journal.pcbi.1009060 (PMC8584699; doi:10.1371/journal.pcbi.1009060)
Supplement: S4 Table — (XLSX) [file pcbi.1009060.s011.xlsx]

## Sheet: S4 Table
Exchange Reactions for B. adolescentis ATCC 15703
Reaction	Name of exchanged metabolite	Lower Bound	Upper Bound
DM_2HYMEPH	2-(Hydroxymethyl)phenol	0	1000
DM_5DRIB	5-deoxyribose	0	1000
DM_5MTR	5-Methylthio-D-ribose	0	1000
DM_GCALD	glycolaldehyde	0	1000
DM_clpn180(c)	cardiolipin (tetraoctadecanoyl, n-C18:0)	0	1000
DM_clpnai17(c)	cardiolipin (14-methyl-hexadecanoyl, anteiso-C17)	0	1000
DM_clpni17(c)	cardiolipin (15-methyl-hexadecanoyl, iso-C17)	0	1000
DM_dad_5	5-Deoxyadenosine	0	1000
DM_dhptd(c)	4,5-dihydroxy-2,3-pentanedione	0	1000
DM_kdo2lipid4L(c)	KDO(2)-lipid IV(A) with laurate	0	1000
EX_12ppd_S(e)	(S)-propane-1,2-diol	0	1000
EX_4abut(e)	4-Aminobutanoate	0	1000
EX_4abz(e)	4-Aminobenzoate	0	0
EX_5mthf(e)	5-Methyltetrahydrofolate	0	1000
EX_C02528(e)	chenodeoxycholate	0	1000
EX_ac(e)	acetate	0	10
EX_acald(e)	acetaldehyde	0	1000
EX_acgal(e)	N-acetyl-D-galactosamine	0	0
EX_acgam(e)	N-acetyl-D-glucosamine	0	0
EX_ala_L(e)	L-alanine	-1000	1
EX_alaasp(e)	L-alanyl-L-aspartate	0	0
EX_alagln(e)	L-alanyl-L-glutamine	0	0
EX_alaglu(e)	L-alanyl-L-glutamate	0	0
EX_alagly(e)	L-alanylglycine	0	0
EX_alahis(e)	L-alanyl-L-histidine	0	0
EX_alaleu(e)	L-alanyl-L-leucine	0	0
EX_alathr(e)	L-alanyl-L-threonine	0	0
EX_amylopect900(e)	Amylopectin, 900 repeat units	0	0
EX_amylose300(e)	amylose (n=300 repeat units, alpha-1,4-glc)	0	0
EX_arab_L(e)	L-arabinose	0	0
EX_arabinogal(e)	Larch arabinogalactan, gal/ara 6:1, small amount of glcur, MW ~ 116000	0	0
EX_arabinoxyl(e)	Arabinoxylan, 30 xyl_D, 18 arab_L, 3 gal, 3 glc_D	0	0
EX_arabttr(e)	Arabinotriose	0	0
EX_arbt(e)	Arbutin	0	0
EX_asn_L(e)	L-asparagine	-1000	1
EX_asp_L(e)	L-aspartate(1-)	-1000	1
EX_biomass(e)	Produced biomass	0	1000
EX_btn(e)	Biotin	-1000	0
EX_but(e)	butyrate	0	0
EX_ca2(e)	calcium(2+)	-1000	0
EX_cd2(e)	Cadmium	0	0
EX_cellb(e)	cellobiose	0	0
EX_cgly(e)	L-cysteinylglycine	0	0
EX_cholate(e)	Cholate	0	1000
EX_chtbs(e)	N,N-diacetylchitobiose	0	0
EX_cl(e)	Chloride	-1000	0
EX_co2(e)	carbon dioxide	-1000	1000
EX_cobalt2(e)	Co2+	-1000	0
EX_cu2(e)	Cu2+	-1000	0
EX_cys_L(e)	L-cysteine	-1000	1
EX_cytd(e)	Cytidine	0	1000
EX_ddca(e)	laurate	0	0
EX_dextrin(e)	Dextrin	0	0
EX_dgchol(e)	glycochenodeoxycholate	0	0
EX_etoh(e)	ethanol	0	10
EX_fe2(e)	Fe2+	-1000	0
EX_fe3(e)	Fe3+	-1000	0
EX_fol(e)	Folate	-1000	1000
EX_for(e)	Formate	0	10
EX_fru(e)	D-Fructose	0	0
EX_fuc_L(e)	L-fucose	0	0
EX_gal(e)	D-Galactose	0	0
EX_galt(e)	galactitol	0	0
EX_gam(e)	D-Glucosamine	0	0
EX_gcald(e)	glycolaldehyde	0	1000
EX_gchola(e)	glycocholate	0	0
EX_glc_D(e)	D-glucose	-10	0
EX_glcur(e)	D-glucuronate	0	1000
EX_gln_L(e)	L-glutamine	-1000	1
EX_glu_L(e)	L-glutamate(1-)	-1000	1
EX_gly(e)	Glycine	-1000	1
EX_glyasn(e)	Glycyl-L-asparagine	0	0
EX_glyasp(e)	Glycyl-L-aspartate	0	0
EX_glyc(e)	Glycerol	0	0
EX_glycys(e)	Gly-Cys	0	0
EX_glygln(e)	Glycyl-L-glutamine	0	0
EX_glyglu(e)	Glycyl-L-glutamate	0	0
EX_glyleu(e)	Glycylleucine	0	0
EX_glymet(e)	Glycyl-L-methionine	0	0
EX_glyphe(e)	Glycylphenylalanine	0	0
EX_glypro(e)	Glycylproline	0	0
EX_glytyr(e)	Glycyl-L-tyrosine	0	0
EX_h(e)	proton	-1000	1000
EX_h2o(e)	Water	-1000	1000
EX_hg2(e)	Hg2+	0	0
EX_his_L(e)	L-histidine	-1000	1
EX_ile_L(e)	L-isoleucine	-1000	1
EX_inulin(e)	Chicory inulin, 30 monosaccharide units (29 fru, 1 glc) on average	0	0
EX_k(e)	potassium	-1000	0
EX_kesto(e)	Kestose (2 fru, 1 glc inulin-type fructo-oligosaccharide)	0	0
EX_kestopt(e)	Kestopentaose (4 fru, 1 glc inulin-type fructo-oligosaccharide)	0	0
EX_kestottr(e)	Kestotetraose (3 fru, 1 glc inulin-type fructo-oligosaccharide)	0	0
EX_lac_L(e)	(S)-lactate	0	10
EX_lcts(e)	Lactose	0	0
EX_leu_L(e)	L-leucine	-1000	1
EX_lys_L(e)	L-lysinium(1+)	-1000	1
EX_malt(e)	Maltose	0	0
EX_malthx(e)	Maltohexaose	0	0
EX_malttr(e)	maltotriose	0	1000
EX_man(e)	D-Mannose	0	0
EX_mantr(e)	mannotriose (beta-1,4)	0	0
EX_melib(e)	Melibiose	0	0
EX_met_D(e)	D-Methionine	0	0
EX_met_L(e)	L-methionine	-1000	1
EX_metala(e)	L-methionyl-L-alanine	0	0
EX_metsox_R_L(e)	L-methionine-R-sulfoxide	0	0
EX_metsox_S_L(e)	L-Methionine Sulfoxide	0	0
EX_mg2(e)	magnesium	-1000	0
EX_mn2(e)	Mn2+	-1000	0
EX_mnl(e)	D-Mannitol	0	0
EX_mqn7(e)	Menaquinone 7	0	0
EX_na1(e)	Sodium	-1000	0
EX_nac(e)	Nicotinate	-1000	0
EX_nh4(e)	Ammonium	-1000	1000
EX_o2(e)	O2	0	0
EX_orn(e)	Ornithine	0	0
EX_pb(e)	Lead	0	0
EX_phe_L(e)	L-phenylalanine	-1000	1
EX_pi(e)	hydrogenphosphate	-1000	0
EX_pnto_R(e)	(R)-Pantothenate	-1000	0
EX_pro_L(e)	L-proline	-1000	1
EX_pullulan1200(e)	pullulan (n=1200 repeat units, alpha-1,4 and alph-1,6 bounds)	0	0
EX_pydam(e)	Pyridoxamine	0	0
EX_pydx(e)	Pyridoxal	-1000	0
EX_pydxn(e)	Pyridoxine	0	0
EX_raffin(e)	Raffinose	0	0
EX_rib_D(e)	D-ribose	0	0
EX_ribflv(e)	Riboflavin	-1000	0
EX_rmn(e)	L-Rhamnose	0	0
EX_salcn(e)	Salicin	0	0
EX_sbt_D(e)	D-glucitol	0	0
EX_ser_L(e)	L-serine	-1000	1
EX_sheme(e)	Siroheme	0	0
EX_so4(e)	sulfate	-1000	0
EX_starch1200(e)	starch n=1200 repeat units (300 repeat units amylose, 900 repeat units amylopectin, corresponds to potatoe starch)	0	0
EX_strch1(e)	starch, structure 1 (1,6-{7[1,4-Glc], 4[1,4-Glc]})	0	0
EX_strch2(e)	starch, structure 2 (1,6-{2[1,4-Glc], [1,4-Glc]})	0	1000
EX_stys(e)	Stachyose	0	0
EX_succ(e)	Succinate	0	10
EX_sucr(e)	Sucrose	0	0
EX_taur(e)	Taurine	0	1000
EX_tchola(e)	taurocholate	0	0
EX_tdchola(e)	taurochenodeoxycholate	0	0
EX_thf(e)	5,6,7,8-Tetrahydrofolate	0	1000
EX_thm(e)	Thiamin	-1000	0
EX_thr_L(e)	L-threonine	-1000	1
EX_tre(e)	Trehalose	0	0
EX_trp_L(e)	L-tryptophan	-1000	1
EX_tsul(e)	thiosulfate(2-)	0	0
EX_tyr_L(e)	L-tyrosine	-1000	1
EX_val_L(e)	L-valine	-1000	1
EX_xan(e)	Xanthine	0	1000
EX_xyl_D(e)	aldehydo-D-xylose	0	1000
EX_xylan(e)	Oat spelt xylan, MW 79200 (DOI: 10.1002/masy.200551405) = 528 xyl_D	0	0
EX_zn2(e)	Zinc	-1000	0
dreplication	DNA replication	0	1000
pbiosynthesis	Protein biosynthesis	0	1000
rtranscription	RNA transcription	0	1000
sink_gthrd(c)	Reduced glutathione	-1	0
