# Supplementary material for: A gap-filling algorithm for prediction of metabolic interactions in microbial communities
Source: PLoS Comput Biol. 2021 Nov 1;17(11):e1009060. doi: 10.1371/journal.pcbi.1009060 (PMC8584699; doi:10.1371/journal.pcbi.1009060)
Supplement: S5 Table — (XLSX) [file pcbi.1009060.s012.xlsx]

## Sheet: S5 Table
Exchange Reactions for F. prausnitzii A2-165
Reaction	Name of exchanged metabolite	Lower Bound	Upper Bound
DM_5MTR	5-Methylthio-D-ribose	0	1000
DM_HQN	Hydroquinone	0	1000
DM_btn	Biotin	0	1000
DM_dhptd(c)	4,5-dihydroxy-2,3-pentanedione	0	1000
DM_hcys_L(c)	L-homocysteine	0	1000
EX_12dgr180(e)	1,2-Diacyl-sn-glycerol (dioctadecanoyl, n-C18:0)	0	0
EX_3mop(e)	3-methyl-2-oxopentanoate	0	1000
EX_4hbz(e)	4-hydroxybenzoate	0	0
EX_C02528(e)	chenodeoxycholate	0	1000
EX_Lcystin(e)	L-cystine	0	1000
EX_ac(e)	acetate	-10	10
EX_acald(e)	acetaldehyde	0	1000
EX_acgal(e)	N-acetyl-D-galactosamine	0	1000
EX_acgalglcur(e)	Dimer GalNAc-GlcA	0	1000
EX_acgalidour(e)	Dimer GalNAc-IdoA	0	1000
EX_acgalidour2s(e)	Dimer GalNAc-IdoA2S	0	1000
EX_acgam(e)	N-acetyl-D-glucosamine	0	0
EX_acnam(e)	N-acetylneuraminate	0	0
EX_adocbl(e)	Adenosylcobalamin	-1000	0
EX_ala_L(e)	L-alanine	-1000	0
EX_alaasp(e)	L-alanyl-L-aspartate	0	0
EX_alagln(e)	L-alanyl-L-glutamine	0	0
EX_alaglu(e)	L-alanyl-L-glutamate	0	0
EX_alagly(e)	L-alanylglycine	0	0
EX_alahis(e)	L-alanyl-L-histidine	0	0
EX_alaleu(e)	L-alanyl-L-leucine	0	0
EX_alathr(e)	L-alanyl-L-threonine	0	0
EX_arab_L(e)	L-arabinose	0	0
EX_arbt(e)	Arbutin	0	0
EX_asn_L(e)	L-asparagine	-1000	0
EX_aso3(e)	arsenite	0	0
EX_aso4(e)	arsenate	0	0
EX_asp_L(e)	L-aspartate(1-)	-1000	1
EX_biomass(e)	Produced biomass	0	1000
EX_btn(e)	Biotin	-1000	0
EX_but(e)	butyrate	0	10
EX_ca2(e)	calcium(2+)	-1000	0
EX_cbl1(e)	Cob(I)alamin	0	0
EX_cbl2(e)	Cob(II)alamin	0	0
EX_cd2(e)	Cadmium	0	0
EX_cellb(e)	cellobiose	0	0
EX_cgly(e)	L-cysteinylglycine	0	0
EX_cholate(e)	Cholate	0	1000
EX_cl(e)	Chloride	-1000	0
EX_co2(e)	carbon dioxide	-1000	1000
EX_cobalt2(e)	Co2+	-1000	0
EX_cro4(e)	chromate	0	0
EX_cspg_a(e)	chondroitin sulfate A (GalNAc4S-GlcA) proteoglycan	0	0
EX_cspg_a_degr(e)	Dimer GalNAc4S-GlcA	0	1000
EX_cspg_ab_rest(e)	Not degradable product CSABCPASE_A/B, Gal4S-Gal-Xyl-L-Ser-protein	0	1000
EX_cspg_b(e)	chondroitin sulfate B / dermatan sulfate (IdoA2S-GalNAc4S) proteoglycan	0	0
EX_cspg_b_degr(e)	Dimer GalNAc4S-IdoA2S	0	1000
EX_cspg_c(e)	chondroitin sulfate C (GalNAc6S-GlcA) proteoglycan	0	0
EX_cspg_c_degr(e)	Dimer GalNAc6S-GlcA	0	1000
EX_cspg_c_rest(e)	Not degradable product CSABCPASE_C, Gal6S-Gal-Xyl-L-Ser-protein	0	1000
EX_cu2(e)	Cu2+	-1000	0
EX_cys_L(e)	L-cysteine	0	1
EX_dcyt(e)	Deoxycytidine	0	1000
EX_dgchol(e)	glycochenodeoxycholate	0	0
EX_fe2(e)	Fe2+	-1000	0
EX_fe3(e)	Fe3+	-1000	0
EX_fol(e)	Folate	-1000	0
EX_for(e)	Formate	0	10
EX_fru(e)	D-Fructose	0	0
EX_fum(e)	Fumarate	0	1000
EX_gal(e)	D-Galactose	0	0
EX_galt(e)	galactitol	0	0
EX_galur(e)	D-Galacturonate	0	0
EX_gam(e)	D-Glucosamine	0	0
EX_gcald(e)	glycolaldehyde	0	0
EX_gchola(e)	glycocholate	0	0
EX_glc_D(e)	D-glucose	-10	0
EX_glcur(e)	D-glucuronate	0	0
EX_gln_L(e)	L-glutamine	-1000	1
EX_glu_L(e)	L-glutamate(1-)	-1000	1
EX_gly(e)	Glycine	0	1
EX_glyasn(e)	Glycyl-L-asparagine	0	0
EX_glyasp(e)	Glycyl-L-aspartate	0	0
EX_glyc(e)	Glycerol	0	1000
EX_glyc3p(e)	Glycerol 3-phosphate	0	0
EX_glycys(e)	Gly-Cys	0	0
EX_glygln(e)	Glycyl-L-glutamine	0	0
EX_glyglu(e)	Glycyl-L-glutamate	0	0
EX_glyleu(e)	Glycylleucine	0	0
EX_glymet(e)	Glycyl-L-methionine	0	0
EX_glyphe(e)	Glycylphenylalanine	0	0
EX_glypro(e)	Glycylproline	0	0
EX_glytyr(e)	Glycyl-L-tyrosine	0	0
EX_gthox(e)	Oxidized glutathione	0	1000
EX_gthrd(e)	Reduced glutathione	0	1000
EX_gua(e)	Guanine	0	0
EX_h(e)	proton	-1000	1000
EX_h2o(e)	Water	-1000	1000
EX_hg2(e)	Hg2+	0	0
EX_his_L(e)	L-histidine	-1000	0
EX_hxan(e)	Hypoxanthine	0	1000
EX_idour(e)	L-iduronate	0	1000
EX_ile_L(e)	L-isoleucine	-1000	0
EX_inulin(e)	Chicory inulin, 30 monosaccharide units (29 fru, 1 glc) on average	0	0
EX_k(e)	potassium	-1000	0
EX_kesto(e)	Kestose (2 fru, 1 glc inulin-type fructo-oligosaccharide)	0	0
EX_kestopt(e)	Kestopentaose (4 fru, 1 glc inulin-type fructo-oligosaccharide)	0	0
EX_kestottr(e)	Kestotetraose (3 fru, 1 glc inulin-type fructo-oligosaccharide)	0	0
EX_lac_D(e)	(R)-lactate	0	10
EX_leu_L(e)	L-leucine	-1000	0
EX_lys_L(e)	L-lysinium(1+)	-1000	0
EX_malt(e)	Maltose	0	0
EX_man(e)	D-Mannose	0	0
EX_mantr(e)	mannotriose (beta-1,4)	0	0
EX_melib(e)	Melibiose	0	1000
EX_meoh(e)	methanol	0	1000
EX_met_D(e)	D-Methionine	0	0
EX_met_L(e)	L-methionine	-1000	0
EX_metala(e)	L-methionyl-L-alanine	0	0
EX_metsox_R_L(e)	L-methionine-R-sulfoxide	0	0
EX_metsox_S_L(e)	L-Methionine Sulfoxide	0	0
EX_mg2(e)	magnesium	-1000	0
EX_mn2(e)	Mn2+	-1000	0
EX_mnl(e)	D-Mannitol	0	0
EX_mqn7(e)	Menaquinone 7	-1000	0
EX_na1(e)	Sodium	-1000	0
EX_nac(e)	Nicotinate	-1000	0
EX_nh4(e)	Ammonium	-1000	1000
EX_no3(e)	Nitrate	0	0
EX_o2(e)	O2	0	0
EX_ocdca(e)	octadecanoate (n-C18:0)	0	0
EX_orn(e)	Ornithine	0	1000
EX_pb(e)	Lead	0	0
EX_pect(e)	pectins	0	0
EX_phe_L(e)	L-phenylalanine	-1000	0
EX_pheme(e)	Protoheme	-1000	0
EX_pi(e)	hydrogenphosphate	-1000	0
EX_ppa(e)	propionate	0	1000
EX_pro_L(e)	L-proline	-1000	0
EX_pydam(e)	Pyridoxamine	0	0
EX_pydx(e)	Pyridoxal	-1000	0
EX_pydxn(e)	Pyridoxine	0	0
EX_q8(e)	Ubiquinone-8	-1000	0
EX_rbflvrd(e)	Reduced riboflavin	0	1000
EX_ribflv(e)	Riboflavin	-1000	0
EX_salcn(e)	Salicin	0	0
EX_sbt_D(e)	D-glucitol	0	0
EX_ser_L(e)	L-serine	-1000	0
EX_sheme(e)	Siroheme	-1000	0
EX_so4(e)	sulfate	-1000	1000
EX_spmd(e)	Spermidine	0	0
EX_strch1(e)	starch, structure 1 (1,6-{7[1,4-Glc], 4[1,4-Glc]})	0	0
EX_strch2(e)	starch, structure 2 (1,6-{2[1,4-Glc], [1,4-Glc]})	0	1000
EX_stys(e)	Stachyose	0	0
EX_succ(e)	Succinate	0	1000
EX_sucr(e)	Sucrose	0	0
EX_taur(e)	Taurine	0	1000
EX_tchola(e)	taurocholate	0	0
EX_tdchola(e)	taurochenodeoxycholate	0	0
EX_thm(e)	Thiamin	-1000	0
EX_thr_L(e)	L-threonine	-1000	1
EX_tre(e)	Trehalose	0	1000
EX_trp_L(e)	L-tryptophan	-1000	0
EX_tym(e)	tyraminium	0	0
EX_tyr_L(e)	L-tyrosine	-1000	0
EX_ura(e)	uracil	0	1000
EX_val_L(e)	L-valine	-1000	0
EX_xyl_D(e)	aldehydo-D-xylose	0	0
EX_zn2(e)	Zinc	-1000	0
dreplication	DNA replication	0	1000
pbiosynthesis	Protein biosynthesis	0	1000
rtranscription	RNA transcription	0	1000
sink_PGPm1(c)	Peptidoglycan polymer (n-1 subunits)	-1	0
sink_gthrd(c)	Reduced glutathione	-1	0
sink_mqn7(c)	Menaquinone 7	0	1000
sink_mqn8(c)	Menaquinone 8	-1000	1000
sink_pheme(c)	Protoheme	0	1000
sink_q8(c)	Ubiquinone-8	0	1000
sink_sheme(c)	Siroheme	0	1000
