# Supplementary material for: A gap-filling algorithm for prediction of metabolic interactions in microbial communities
Source: PLoS Comput Biol. 2021 Nov 1;17(11):e1009060. doi: 10.1371/journal.pcbi.1009060 (PMC8584699; doi:10.1371/journal.pcbi.1009060)
Supplement: S6 Table — (XLSX) [file pcbi.1009060.s013.xlsx]

## Sheet: S6 Table
Uptake Rates for ACT-3 community
time (days)	18
cell concentration for Dehalobacter (cells/L)	40000000000
cell concentration for Bacteroides (cells/L)	20000000000
cell weight (gDW/cell)	1.2e-13
change in metabolite concentration (mM)
chloroform	-0.5
lactate	-0.75
metabolite uptake rate (mmol/(gDW*day))
chloroform	-5.78704
lactate	-17.3611
