# Supplementary material for: A gap-filling algorithm for prediction of metabolic interactions in microbial communities
Source: PLoS Comput Biol. 2021 Nov 1;17(11):e1009060. doi: 10.1371/journal.pcbi.1009060 (PMC8584699; doi:10.1371/journal.pcbi.1009060)
Supplement: S7 Table — (XLSX) [file pcbi.1009060.s014.xlsx]

## Sheet: S7 Table
Constrained Reactions for Dehalobacter sp. CF							Exchange Reactions for Dehalobacter sp. CF
Reaction	Enzyme / Reaction Name	Reaction Formula	Lower Bound	Upper Bound			Reaction	Name of exchanged metabolite	Lower Bound	Upper Bound
FDH5pp	Formate Dehydrogenase (menaquinone-8) (periplasm)	for[p] + h[p] + mqn8[i] -> co2[p] + mql8[i]	0	0			EX_h(e)	H+	0	1000
PFL	Acetyl-CoA:formate C-acetyltransferase	accoa[c] + for[c] <=> coa[c] + pyr[c]	0	0			EX_pi(e)	Phosphate	-1000	0
HYDA_ech	Hydrogen:ferredoxin oxidoreductase (ech)	2.0h[p] + 2.0fdxox[c] + h2[c] <=> 4.0h[c] + 2.0fdxrd[c]	0	1000			EX_etoh(e)	Ethanol	0	1000
MTHFR2_1	5-methyltetrahydrofolate:NAD+ oxidoreductase	nad[c] + 5mthf[c] <=> nadh[c] + h[c] + mlthf[c]	0	0			EX_glyc(e)	Glycerol	0	1000
POR_syn	Pyruvate:ferredoxin 2-oxidoreductase (CoA-acetylating)	co2[c] + accoa[c] + h[c] + 2.0fdxrd[c] <=> coa[c] + pyr[c] + 2.0fdxox[c]	0	1000			EX_acald(e)	Acetaldehyde	0	1000
FNOR	Ferredoxin:NADP+ reductase	nadp[c] + h[c] + 2.0fdxrd[c] -> nadph[c] + 2.0fdxox[c]	0	0			EX_arg__L(e)	L-Arginine	-1	0
							EX_his__L(e)	L-Histidine	-1	0
							EX_thr__L(e)	L-Threonine	-1	0
							EX_gly(e)	Glycine	0	1
							EX_met__L(e)	L-Methionine	-1	0
							EX_ala__L(e)	L-Alanine	0	1
							EX_glu__L(e)	L-Glutamate	0	1
							EX_asp__L(e)	L-Aspartate	0	1
							EX_lys__L(e)	L-Lysine	-1	0
							EX_ser__L(e)	L-Serine	-1	0
							EX_pro__L(e)	L-Proline	0	1
							EX_cys__L(e)	L-Cysteine	-1	0
							EX_gln__L(e)	L-Glutamine	-1	0
							EX_leu__L(e)	L-Leucine	0	1
							EX_tyr__L(e)	L-Tyrosine	-1	0
							EX_asn__L(e)	L-Asparagine	-1	0
							EX_ile__L(e)	L-Isoleucine	-1	1
							EX_phe__L(e)	L-Phenylalanine	-1	0
							EX_trp__L(e)	L-Tryptophan	-1	0
							EX_val__L(e)	L-Valine	0	1
							DM_5dr1p(c)	5-deoxy-alpha-D-ribose 1-phosphate(2-)	0	1000
							EX_cf(e)	Trichloromethane	-5.8	0
							EX_dcm(e)	Dichloromethane	0	5.8
							EX_pce(e)	Tetrachloroethene	0	0
							EX_tce(e)	Trichloroethene	0	0
							EX_dce(e)	1,2-dichloroethene	0	1000
							EX_mce(e)	chloroethene	0	0
							EX_ethe(e)	Ethene	0	0
							EX_nh4(e)	NH3	-1000	1000
							EX_h2co3(e)	H2CO3	-1000	0
							EX_h2s(e)	H2S	-1000	0
							EX_h2o(e)	H2O	-1000	1000
							EX_so4(e)	Sulfate	-1000	0
							EX_co2(e)	CO2	-1000	1000
							EX_co(e)	CO	0	1000
							EX_cl(e)	Cl-	0	1000
							EX_h2(e)	H2	-1000	1000
							EX_ni2(e)	Ni2+	-1000	0
							EX_ca2(e)	Ca2+	-1000	0
							EX_cbl1(e)	Cbl	0	0
							EX_zn2(e)	Zn2+	-1000	0
							EX_k(e)	K+	-1000	0
							EX_fe2(e)	Fe2+	-1000	0
							EX_cu2(e)	Cu2+	-1000	0
							EX_na1(e)	Na+	-1000	0
							EX_mg2(e)	Mg	-1000	0
							EX_cobalt2(e)	Co2+	-1000	0
							EX_mn2(e)	Mn2+	-1000	0
							EX_fe3(e)	fe3	-1000	0
							EX_ac(e)	Acetate	-100	1000
							EX_pyr(e)	Pyruvate	0	10
							EX_fum(e)	Fumarate	0	1000
							EX_oaa(e)	Oxaloacetate	0	0
							EX_lac__L(e)	L-Lactate	0	0
							EX_cit(e)	Citrate	0	1000
							EX_mal__L(e)	L-Malate	-100	0
							EX_for(e)	Formate	0	1000
							EX_thm(e)	Thiamin	-1000	0
							EX_lipoate(e)	Lipoate	-1000	0
							EX_fol(e)	Folate	0	0
							EX_pnto__R(e)	PAN	-1000	0
							EX_nac(e)	Niacin	0	1000
							EX_ribflv(e)	Riboflavin	0	0
							EX_pheme(e)	Heme	0	0
							DEBUG_thr__L	L-Threonine	0	0
							DEBUG_gly	Glycine	0	0
							DEBUG_arg__L	L-Arginine	0	0
							DEBUG_met__L	L-Methionine	0	0
							DEBUG_ala__L	L-Alanine	0	0
							DEBUG_glu__L	L-Glutamate	0	0
							DEBUG_asp__L	L-Aspartate	0	0
							DEBUG_lys__L	L-Lysine	0	0
							DEBUG_ser__L	L-Serine	0	0
							DEBUG_pro__L	L-Proline	0	0
							DEBUG_cys__L	L-Cysteine	0	0
							DEBUG_gln__L	L-Glutamine	0	0
							DEBUG_leu__L	L-Leucine	0	0
							DEBUG_tyr__L	L-Tyrosine	0	0
							DEBUG_asn__L	L-Asparagine	0	0
							DEBUG_ile__L	L-Isoleucine	0	0
							DEBUG_phe__L	L-Phenylalanine	0	0
							DEBUG_his__L	L-Histidine	0	0
							DEBUG_trp__L	L-Tryptophan	0	0
							DEBUG_val__L	L-Valine	0	0
							DEBUG_Biomass	Biomass	0	1000
							DEBUG_coa	CoA	0	0
							DEBUG_acylcarrierprotein	ACP	0	0
							DEBUG_mqn8	Menaquinone 8	0	0
							DEBUG_thf	Tetrahydrofolate	0	0
							DEBUG_amet	S-Adenosyl-L-methionine	0	0
							DEBUG_5mthf	5-Methyltetrahydrofolate	0	0
							DEBUG_10fthf	10-Formyltetrahydrofolate	0	0
							DEBUG_fad	FAD	0	0
							DEBUG_udcpdp	Bactoprenyl diphosphate	0	0
							DEBUG_ribflv	Riboflavin	0	0
							DEBUG_2dmmq8	2-Demethylmenaquinone 8	0	0
							DEBUG_alpha_5_6_Dimethylbenzimidazolyl_cobamide_coenzyme	Calomide	0	0
							DEBUG_ptrc	Putrescine	0	0
							DEBUG_sheme	Siroheme	0	0
							DEBUG_sym_Homospermidine	Homospermidine	0	0
							DEBUG_pheme	Heme	0	0
							DEBUG_apoACP	apo-ACP	0	0
							DEBUG_nad	NAD	0	0
							DEBUG_nadp	NADP	0	0
							DEBUG_dttp	TTP	0	0
							DEBUG_datp	dATP	0	0
							DEBUG_dgtp	dGTP	0	0
							DEBUG_dctp	dCTP	0	0
							DEBUG_h2o	H2O	0	0
							DEBUG_pi	Phosphate	0	0
							DEBUG_h	H+	0	0
							DEBUG_adp	ADP	0	0
							DEBUG_so4	Sulfate	0	0
							DEBUG_cl	Cl-	0	0
							DEBUG_phosphatidylethanolamine_dioctadecanoyl	phosphatidylethanolamine dioctadecanoyl	0	0
							DEBUG_Stearoylcardiolipin	Stearoylcardiolipin (B. subtilis)	0	0
							DEBUG_pg180	Phosphatidylglycerol dioctadecanoyl	0	0
							DEBUG_Anteisoheptadecanoyllipoteichoic_acid_n_24_unsub	Anteisoheptadecanoyllipoteichoic acid (n=24), linked, unsubstituted	0	0
							DEBUG_Stearoyllipoteichoic_acid_n_24_ala	Stearoyllipoteichoic acid (n=24), linked, D-alanine substituted	0	0
							DEBUG_Stearoyllipoteichoic_acid_n_24_unsub	Stearoyllipoteichoic acid (n=24), linked, unsubstituted	0	0
							DEBUG_Prenol_45n_teichoic_acid	Prenol-45n teichoic acid	0	0
							DEBUG_pg160	Phosphatidylglycerol dihexadecanoyl	0	0
							DEBUG_tcam_BS	tcam	0	0
							DEBUG_Anteisoheptadecanoyllipoteichoic_acid_n_24_Nac_glcam	Anteisoheptadecanoyllipoteichoic acid (n=24), linked, N-acetyl-D-glucosamine	0	0
							DEBUG_Stearoyllipoteichoic_acid_n_24_glc	Stearoyllipoteichoic acid (n=24), linked, glucose substituted	0	0
							DEBUG_Isoheptadecanoyllipoteichoic_acid_n_24_Nac_glcam	Isoheptadecanoyllipoteichoic acid (n=24), linked, N-acetyl-D-glucosamine	0	0
							DEBUG_pg140	Phosphatidylglycerol ditetradecanoyl	0	0
							DEBUG_Stearoyllipoteichoic_acid_n_24_Nacglcam	Stearoyllipoteichoic acid (n=24), linked, N-acetyl-D-glucosamine	0	0
							DEBUG_Isoheptadecanoyllipoteichoic_acid_n_24_ala	Isoheptadecanoyllipoteichoic acid (n=24), linked, D-alanine substituted	0	0
							DEBUG_Palmitoylcardiolipin	Palmitoylcardiolipin (B. subtilis)	0	0
							DEBUG_Myristoylcardiolipin	Myristoylcardiolipin (B. subtilis)	0	0
							DEBUG_Isoheptadecanoyllipoteichoic_acid_n_24_glc	Isoheptadecanoyllipoteichoic acid (n=24), linked, glucose substituted	0	0
							DEBUG_Isoheptadecanoyllipoteichoic_acid_n_24_unsub	Isoheptadecanoyllipoteichoic acid (n=24), linked, unsubstituted	0	0
							DEBUG_Prenol_45n_teichoic_acid_glc	Prenol-45n teichoic acid-glucose substituted	0	0
							DEBUG_Anteisoheptadecanoyllipoteichoic_acid_n_24_glc	Anteisoheptadecanoyllipoteichoic acid (n=24), linked, glucose substituted	0	0
							DEBUG_Anteisoheptadecanoyllipoteichoic_acid_n_24_ala	Anteisoheptadecanoyllipoteichoic acid (n=24), linked, D-alanine substituted	0	0
							DEBUG_pe140	phosphatidylethanolamine ditetradecanoyl	0	0
							DEBUG_pe160	phosphatidylethanolamine dihexadecanoyl	0	0
							DEBUG_Prenol_45n_teichoic_acid_ala	Prenol-45n teichoic acid-alanine substituted	0	0
							DEBUG_fe2	Fe2+	0	0
							DEBUG_cu2	Cu2+	0	0
							DEBUG_zn2	Zn2+	0	0
							DEBUG_k	K+	0	0
							DEBUG_mg2	Mg	0	0
							DEBUG_cobalt2	Co2+	0	0
							DEBUG_mn2	Mn2+	0	0
							DEBUG_fe3	fe3	0	0
							DEBUG_ca2	Ca2+	0	0
							DEBUG_Peptidoglycan_polymer_n1	Peptidoglycan polymer (n-1 subunits)	0	0
							DEBUG_Peptidoglycan_polymer_n	Peptidoglycan polymer (n subunits)	0	0
							DEBUG_atp	ATP	0	0
							DEBUG_gtp	GTP	0	0
							DEBUG_ctp	CTP	0	0
							DEBUG_utp	UTP	0	0
							DEBUG_protein	protein 1g	0	0
							DEBUG_rna	RNA 1 g	0	0
							DEBUG_dna	DNA 1g	0	0
							DEBUG_peptidoglycan	1 gDW peptidoglycan	0	0
							DEBUG_pg	1 gDW phosphatidylglycerol	0	0
