# Supplementary material for: A gap-filling algorithm for prediction of metabolic interactions in microbial communities
Source: PLoS Comput Biol. 2021 Nov 1;17(11):e1009060. doi: 10.1371/journal.pcbi.1009060 (PMC8584699; doi:10.1371/journal.pcbi.1009060)
Supplement: S8 Table — (XLSX) [file pcbi.1009060.s015.xlsx]

## Sheet: S8 Table
Exchange Reactions for Bacteroidales sp. CF50
Reaction	Name of exchanged metabolite	Lower Bound	Upper Bound
DEBUG_Biomass	Biomass	0	1000
EX_h(e)	H+	0	1000
EX_pi(e)	Phosphate	-1000	0
EX_nh4(e)	NH3	-1000	0
EX_h2s(e)	H2S	-1000	0
EX_h2o(e)	H2O	-1000	1000
EX_so4(e)	Sulfate	-1000	0
EX_o2(e)	O2	-1000	0
EX_co2(e)	CO2	0	1000
EX_cl(e)	Cl-	-1000	0
EX_h2(e)	H2	0	25
EX_ni2(e)	Ni2+	-1000	0
EX_ca2(e)	Ca2+	-1000	0
EX_cbl1(e)	Cbl	-1000	0
EX_zn2(e)	Zn2+	-1000	0
EX_k(e)	K+	-1000	0
EX_fe2(e)	Fe2+	-1000	0
EX_cu2(e)	Cu2+	-1000	0
EX_na1(e)	Na+	-1000	0
EX_mg2(e)	Mg2+	-1000	0
EX_cobalt2(e)	Co2+	-1000	0
EX_mn2(e)	Mn2+	-1000	0
EX_fe3(e)	Fe3+	-1000	0
EX_arg__L(e)	L-Arginine	-1	1
EX_his__L(e)	L-Histidine	-1	1
EX_thr__L(e)	L-Threonine	-1	1
EX_gly(e)	Glycine	-1	1
EX_met__L(e)	L-Methionine	-1	1
EX_ala__L(e)	L-Alanine	-1	1
EX_glu__L(e)	L-Glutamate	-1	1
EX_asp__L(e)	L-Aspartate	-1	1
EX_lys__L(e)	L-Lysine	-1	1
EX_ser__L(e)	L-Serine	-1	1
EX_pro__L(e)	L-Proline	-1	1
EX_cys__L(e)	L-Cysteine	-1	1
EX_gln__L(e)	L-Glutamine	-1	1
EX_leu__L(e)	L-Leucine	-1	1
EX_tyr__L(e)	L-Tyrosine	-1	1
EX_asn__L(e)	L-Asparagine	-1	1
EX_ile__L(e)	L-Isoleucine	-1	1
EX_phe__L(e)	L-Phenylalanine	-1	1
EX_trp__L(e)	L-Tryptophan	-1	1
EX_val__L(e)	L-Valine	-1	1
EX_pyr(e)	Pyruvate	-10	10
EX_akg(e)	2-Oxoglutarate	0	1000
EX_fum(e)	Fumarate	-10	10
EX_succ(e)	Succinate	-10	10
EX_mal__L(e)	L-Malate	-10	100
EX_ac(e)	Acetate	-10	100
EX_lac__L(e)	L-Lactate	-17.4	0
EX_lac__D(e)	D-Lactate	0	0
EX_ppa(e)	Propionate	0	1000
EX_but(e)	Butyrate	0	1000
EX_for(e)	Formate	-10	10
EX_meoh(e)	Methanol	0	0
EX_thm(e)	Thiamin	-1000	0
EX_lipoate(e)	Lipoate	-1000	0
EX_fol(e)	Folate	-1000	0
EX_pnto__R(e)	PAN	-1000	0
EX_nac(e)	Niacin	-1000	0
EX_ribflv(e)	Riboflavin	-1000	0
EX_pydxn(e)	Pyridoxol	-1000	0
EX_btn(e)	BIOT	-1000	0
EX_sodium_mobd(e)	Sodium molybdate	-1000	0
EX_com(e)	CoM	-1000	0
EX_dicopac(e)	Dicopac	-1000	0
EX_boric_acid(e)	Boric acid	-1000	0
EX_slnt(e)	Selenite	-1000	0
DEBUG_thr__L	L-Threonine	0	0
DEBUG_gly	Glycine	0	0
DEBUG_arg__L	L-Arginine	0	0
DEBUG_met__L	L-Methionine	0	0
DEBUG_ala__L	L-Alanine	0	0
DEBUG_glu__L	L-Glutamate	0	0
DEBUG_asp__L	L-Aspartate	0	0
DEBUG_lys__L	L-Lysine	0	0
DEBUG_ser__L	L-Serine	0	0
DEBUG_pro__L	L-Proline	0	0
DEBUG_cys__L	L-Cysteine	0	0
DEBUG_gln__L	L-Glutamine	0	0
DEBUG_leu__L	L-Leucine	0	0
DEBUG_tyr__L	L-Tyrosine	0	0
DEBUG_asn__L	L-Asparagine	0	0
DEBUG_ile__L	L-Isoleucine	0	0
DEBUG_phe__L	L-Phenylalanine	0	0
DEBUG_his__L	L-Histidine	0	0
DEBUG_trp__L	L-Tryptophan	0	0
DEBUG_val__L	L-Valine	0	0
DEBUG_atp	ATP	0	0
DEBUG_gtp	GTP	0	0
DEBUG_ctp	CTP	0	0
DEBUG_utp	UTP	0	0
DEBUG_protein	Protein 1 gDW	0	0
DEBUG_rna	RNA gDW	0	0
DEBUG_dna	DNA 1 gDW	0	0
DEBUG_peptidoglycan	Peptidoglycan 1 gDW	0	0
DEBUG_pg	PG 1 gDW	0	0
