# Supplementary material for: A gap-filling algorithm for prediction of metabolic interactions in microbial communities
Source: PLoS Comput Biol. 2021 Nov 1;17(11):e1009060. doi: 10.1371/journal.pcbi.1009060 (PMC8584699; doi:10.1371/journal.pcbi.1009060)
Supplement: S9 Table — (XLSX) [file pcbi.1009060.s016.xlsx]

## Sheet: S9 Table
Reactions added to E. coli glucose utilizer by the function fastGapFill
Reaction	Reaction Formula
Ex_for[e]	for[e] <=>
Ex_glyc[e]	glyc[e] <=>
R00405	atp[c] + coa[c] + succ[c] <=> adp[c] + pi[c] + succoa[c]
R00761	f6p[c] + pi[c] <=> h2o[c] + e4p[c] + actp[c]
R00848	glyc3p[c] + fad[c] <=> dhap[c] + fadh2[c]
R01518	2pg[c] <=> 3pg[c]
R09151	h2o[c] + C06790[c] <=> glx[c] + 3 C01327[c]
R09152	2 h2o[c] + C06790[c] <=> 3 C01327[c] + for[c]
