# Supplementary material for: A gap-filling algorithm for prediction of metabolic interactions in microbial communities
Source: PLoS Comput Biol. 2021 Nov 1;17(11):e1009060. doi: 10.1371/journal.pcbi.1009060 (PMC8584699; doi:10.1371/journal.pcbi.1009060)
Supplement: S10 Table — (XLSX) [file pcbi.1009060.s017.xlsx]

## Sheet: S10 Table
Reactions added to E. coli acetate utilizer by the community gap-filling algorithm for single organism								Reactions added to E. coli acetate utilizer by the function fastGapFill
Reaction	Reaction Formula							Reaction	Reaction Formula
BUTCT	accoa[c] + but[c] <=> ac[c] + btcoa[c]							Ex_for[e]	for[e] <=>
CS	accoa[c] + h2o[c] + oaa[c] <=> cit[c] + coa[c] + h[c]							Ex_glyc[e]	glyc[e] <=>
BUTAFDOR	btal[c] + h2o[c] + fdxo_42[c] <=> but[c] + 3.0h[c] + fdxr_42[c]							Ex_s7p[e]	s7p[e] <=>
BTCOARx	btcoa[c] + h[c] + nadh[c] <=> btal[c] + coa[c] + nad[c]							Ex_succ[e]	succ[e] <=>
NTRARf	2.0h[c] + no3[c] + fdxr_42[c] <=> h2o[c] + no2[c] + fdxo_42[c]							R00362	cit[c] <=> oaa[c] + ac[c]
FNRR	h[c] + nad[c] + fdxrd[c] <=> nadh[c] + fdxo_2_2[c]							R00479	icit[c] <=> glx[c] + succ[c]
DMALRED	fad[c] + mal__L[c] <=> fadh2[c] + oaa[c]							R00761	f6p[c] + pi[c] <=> h2o[c] + actp[c] + e4p[c]
AKO	akg[c] + fad[c] + h2o[c] <=> co2[c] + fadh2[c] + succ[c]							R00848	fad[c] + glyc3p[c] <=> fadh2[c] + dhap[c]
NAR_syn	2.0h[c] + no3[c] + 2.0fdxrd[c] <=> h2o[c] + no2[c] + 2.0fdxo_2_2[c]							R01518	2pg[c] <=> 3pg[c]
PKETF	f6p[c] + pi[c] <=> actp[c] + e4p[c] + h2o[c]							R08549	nad[c] + akg[c] + coa[c] <=> h[c] + nadh[c] + co2[c] + succoa[c]
								s7pt[e]r	s7p[e] <=> s7p[c]
