# Supplementary material for: A gap-filling algorithm for prediction of metabolic interactions in microbial communities
Source: PLoS Comput Biol. 2021 Nov 1;17(11):e1009060. doi: 10.1371/journal.pcbi.1009060 (PMC8584699; doi:10.1371/journal.pcbi.1009060)
Supplement: S11 Table — (XLSX) [file pcbi.1009060.s018.xlsx]

## Sheet: S11 Table
Reactions added to B. adolescentis ATCC 15703 by the community gap-filling algorithm for single organism									Reactions added to B. adolescentis ATCC 15703 by the function fastGapFill
Reaction	Reaction Formula								Reaction	Reaction Formula
AHCi	ahcys[c] + h2o[c] <=> and[c] + hcys__L[c]								3c2hmpt[e]r	3c2hmp[e] <=> 3c2hmp[c]
GLUCYS	atp[c] + cys__L[c] + glu__L[c] <=> adp[c] + glucys[c] + h[c] + pi[c]								Ex_3c2hmp[e]	3c2hmp[e] <=>
GTHS	atp[c] + glucys[c] + gly[c] <=> adp[c] + gthrd[c] + h[c] + pi[c]								Ex_4abz[e]	4abz[e] <=>
H2SO	h2s[c] + 2.0o2[c] <=> 2.0h[c] + so4[c]								Ex_C05404[e]	C05404[e] <=>
METS	5mthf[c] + hcys__L[c] <=> h[c] + met__L[c] + thf[c]								Ex_G00011[e]	G00011[e] <=>
MLTG6	2.0h2o[c] + dextrin[c] <=> 2.0glc__D[c]								Ex_G00012[e]	G00012[e] <=>
NTPP4	ctp[c] + h2o[c] <=> cmp[c] + h[c] + ppi[c]								Ex_HC02108[e]	HC02108[e] <=>
OMCDC	3c4mop[c] + h[c] <=> 4mop[c] + co2[c]								Ex_acgal[e]	acgal[e] <=>
									Ex_acgam[e]	acgam[e] <=>
									Ex_acorn[e]	acorn[e] <=>
									Ex_arbt6p[e]	arbt6p[e] <=>
									Ex_arbt[e]	arbt[e] <=>
									Ex_btn[e]	btn[e] <=>
									Ex_but[e]	but[e] <=>
									Ex_cgly[e]	cgly[e] <=>
									Ex_ddca[e]	ddca[e] <=>
									Ex_galt1p[e]	galt1p[e] <=>
									Ex_galt[e]	galt[e] <=>
									Ex_hg2[e]	hg2[e] <=>
									Ex_lanost[e]	lanost[e] <=>
									Ex_lcts[e]	lcts[e] <=>
									Ex_malt[e]	malt[e] <=>
									Ex_ocdca[e]	ocdca[e] <=>
									Ex_pydam[e]	pydam[e] <=>
									Ex_rib__D[e]	rib__D[e] <=>
									Ex_rmn[e]	rmn[e] <=>
									Ex_sucr[e]	sucr[e] <=>
									Ex_tdchola[e]	tdchola[e] <=>
									Ex_tdcoa[e]	tdcoa[e] <=>
									Ex_tre[e]	tre[e] <=>
									Ex_tsul[e]	tsul[e] <=>
									Ex_ttdca[e]	ttdca[e] <=>
									Ex_unaga[e]	unaga[e] <=>
									Ex_xylt[e]	xylt[e] <=>
									R00089	atp[c] <=> ppi[c] + camp[c]
									R00319	o2[c] + lac-L[c] <=> ac[c] + co2[c] + h2o[c]
									R00410	succoa[c] + acac[c] <=> succ[c] + aacoa[c]
									R00418	uacgam[c] <=> udpacgal[c]
									R00429	atp[c] + gtp[c] <=> amp[c] + gdptp[c]
									R00505	udpgal[c] <=> udpgalfur[c]
									R00772	man6p[c] <=> f6p[c]
									R00870_e	nadp[e] + mnl[e] <=> fru[e] + h[e] + nadph[e]
									R00951	h2o[c] + adpglc[c] <=> amp[c] + g1p[c]
									R00957	2 g1p[c] + h2o[c] <=> 2 pi[c] + malt[c]
									R00993	2obut[c] + pi[c] + o2[c] <=> co2[c] + h2o[c] + ppap[c]
									R01030	h2o[c] + g3pc[c] <=> glyc3p[c] + chol[c]
									R01039	glyc[c] + nadp[c] <=> h[c] + nadph[c] + dha[c]
									R01074	atp[c] + btn[c] <=> ppi[c] + btamp[c]
									R01184	o2[c] + inost[c] <=> h2o[c] + glcur[c]
									R01280	atp[c] + coa[c] + hdca[c] <=> amp[c] + ppi[c] + pmtcoa[c]
									R01334	h2o[c] + 2pglyc[c] <=> glyclt[c] + pi[c]
									R01353	atp[c] + ppa[c] <=> adp[c] + ppap[c]
									R01446	h2o[c] + nad[c] + C00424[c] <=> h[c] + nadh[c] + lac-L[c]
									R01470	h2o[c] + g3pe[c] <=> glyc3p[c] + etha[c]
									R01547	atp[c] + damp[c] <=> adp[c] + dadp[c]
									R01556	accoa[c] + malt[c] <=> coa[c] + acmalt[c]
									R01567	atp[c] + thymd[c] <=> adp[c] + dtmp[c]
									R01698	nad[c] + dhlam[c] <=> h[c] + nadh[c] + lpam[c]
									R01706	h2o[c] + palmACP[c] <=> ACP[c] + hdca[c]
									R01708_e	nadp[e] + pydxn[e] <=> h[e] + pydx[e] + nadph[e]
									R01730	nadp[c] + pphn[c] <=> co2[c] + h[c] + nadph[c] + 34hpp[c]
									R01737	atp[c] + glcn[c] <=> 6pgc[c] + adp[c]
									R01825	e4p[c] + h2o[c] + nad[c] <=> h[c] + nadh[c] + 4per[c]
									R01845	h2o[c] + s17bp[c] <=> pi[c] + s7p[c]
									R01856	dgtp[c] + h2o[c] <=> pppi[c] + dgsn[c]
									R01876	pi[c] + uri[c] <=> ura[c] + C00620[c]
									R01885	h2o[c] + adprib[c] <=> amp[c] + C00620[c]
									R01909	atp[c] + pydxn[c] <=> adp[c] + pdx5p[c]
									R01966_e	gam[e] <=> h2o[e]
									R02099	atp[c] + duri[c] <=> adp[c] + dump[c]
									R02262	fc1p[c] <=> dhap[c] + C00424[c]
									R02301	atp[c] + h[c] + 5fthf[c] <=> adp[c] + methf[c] + pi[c]
									R02424	h2o[c] + alltn[c] <=> alltt[c]
									R02493	atp[c] + pydam[c] <=> adp[c] + pyam5p[c]
									R02705	atp[c] + acmana[c] <=> adp[c] + acmanap[c]
									R02750	adp[c] + 2dr5p[c] <=> atp[c] + drib[c]
									R03220	cpppg3[c] + o2[c] <=> 2 co2[c] + 2 h2o[c] + pppg9[c]
									R03223	2mahmp[c] + 4mpetz[c] <=> ppi[c] + thmmp[c]
									R03758	co2[c] + aact[c] <=> 2aobut[c]
									R04425	micit[c] <=> h2o[c] + 2mcacn[c]
									R04426	nad[c] + 3c2hmp[c] <=> h[c] + nadh[c] + 3c4mop[c]
									R04448	atp[c] + 4mhetz[c] <=> adp[c] + 4mpetz[c]
									R04475	akg[c] + sl26da[c] <=> sl2a6o[c] + glu-L[c]
									R04639	ahdt[c] + h2o[c] <=> HC01710[c]
									R05085	akg[c] + phthr[c] <=> glu-L[c] + ohpb[c]
									R05086	h2o[c] + phthr[c] <=> pi[c] + 4hthr[c]
									R05549_e	h2o[e] + C05404[e] <=> gal[e] + melib[e]
									R05639_e	nadp[e] + 44mzym[e] <=> h[e] + nadph[e] + 44mctr[e]
									R05640_e	3 h[e] + 3 o2[e] + 3 nadph[e] + lanost[e] <=> for[e] + 4 h2o[e] + 3 nadp[e] + 44mctr[e]
									R05706	nadp[c] + fmnh2[c] <=> fmn[c] + h[c] + nadph[c]
									R05982_e	4 h2o[e] + G00011[e] <=> 4 man[e] + G00012[e]
									R07509_e	3 h[e] + 3 o2[e] + 3 nadph[e] + 44mzym[e] <=> 4 h2o[e] + 3 nadp[e] + HC02108[e]
									R08176	h2o[c] + odecoa[c] <=> coa[c] + ocdcea[c]
									acornt[e]r	acorn[e] <=> acorn[c]
									arbt6pt[e]r	arbt6p[e] <=> arbt6p[c]
									btnt[e]r	btn[e] <=> btn[c]
									galt1pt[e]r	galt1p[e] <=> galt1p[c]
									hg2t[e]r	hg2[e] <=> hg2[c]
									ornt[e]r	orn[e] <=> orn[c]
									pydamt[e]r	pydam[e] <=> pydam[c]
									pydxnt[e]r	pydxn[e] <=> pydxn[c]
									rmnt[e]r	rmn[e] <=> rmn[c]
									shemet[e]r	sheme[e] <=> sheme[c]
									tdcoat[e]r	tdcoa[e] <=> tdcoa[c]
									tsult[e]r	tsul[e] <=> tsul[c]
									unagat[e]r	unaga[e] <=> unaga[c]
									xyltt[e]r	xylt[e] <=> xylt[c]
