# Supplementary material for: A gap-filling algorithm for prediction of metabolic interactions in microbial communities
Source: PLoS Comput Biol. 2021 Nov 1;17(11):e1009060. doi: 10.1371/journal.pcbi.1009060 (PMC8584699; doi:10.1371/journal.pcbi.1009060)
Supplement: S12 Table — (XLSX) [file pcbi.1009060.s019.xlsx]

## Sheet: S12 Table
Reactions added to F. prausnitzii A2-165 by the community gap-filling algorithm for single organism									Reactions added to F. prausnitzii A2-165 by the function fastGapFill
Reaction	Reaction Formula								Reaction	Reaction Formula
ANPRT	anth[c] + prpp[c] <=> ppi[c] + pran[c]								15dapt[e]r	15dap[e] <=> 15dap[c]
GHMT2r	ser__L[c] + thf[c] <=> gly[c] + h2o[c] + mlthf[c]								2mp2coat[e]r	2mp2coa[e] <=> 2mp2coa[c]
IGPS	2cpr5p[c] + h[c] <=> 3ig3p[c] + co2[c] + h2o[c]								4ampmt[e]r	4ampm[e] <=> 4ampm[c]
PRAIi	pran[c] <=> 2cpr5p[c]								Ex_12dgr180[e]	12dgr180[e] <=>
ALCD19y	glyald[c] + h[c] + nadph[c] <=> glyc[c] + nadp[c]								Ex_15dap[e]	15dap[e] <=>
ANS	chor[c] + gln__L[c] <=> anth[c] + glu__L[c] + h[c] + pyr[c]								Ex_2mp2coa[e]	2mp2coa[e] <=>
H2SO	h2s[c] + 2.0o2[c] <=> 2.0h[c] + so4[c]								Ex_4ampm[e]	4ampm[e] <=>
PPPGO	1.5o2[c] + pppg9[c] <=> 3.0h2o[c] + ppp9[c]								Ex_C18158[e]	C18158[e] <=>
TRPS1	3ig3p[c] + ser__L[c] <=> g3p[c] + h2o[c] + trp__L[c]								Ex_G00011[e]	G00011[e] <=>
UPP3S	hmbil[c] <=> h2o[c] + uppg3[c]								Ex_G00012[e]	G00012[e] <=>
ALATA_D	akg[c] + ala__D[c] <=> glu__D[c] + pyr[c]								Ex_HC01710[e]	HC01710[e] <=>
P9DH	mqn8[c] + pppg9[c] <=> 4.0h[c] + mql8[c] + ppp9[c]								Ex_HC02108[e]	HC02108[e] <=>
									Ex_acgal[e]	acgal[e] <=>
									Ex_acnam[e]	acnam[e] <=>
									Ex_ara5p[e]	ara5p[e] <=>
									Ex_arbt[e]	arbt[e] <=>
									Ex_aso3[e]	aso3[e] <=>
									Ex_cgly[e]	cgly[e] <=>
									Ex_dtdp4d6dm[e]	dtdp4d6dm[e] <=>
									Ex_gal[e]	gal[e] <=>
									Ex_galt1p[e]	galt1p[e] <=>
									Ex_galt[e]	galt[e] <=>
									Ex_galur[e]	galur[e] <=>
									Ex_gam[e]	gam[e] <=>
									Ex_glcur[e]	glcur[e] <=>
									Ex_gua[e]	gua[e] <=>
									Ex_hg2[e]	hg2[e] <=>
									Ex_lanost[e]	lanost[e] <=>
									Ex_malt[e]	malt[e] <=>
									Ex_melib[e]	melib[e] <=>
									Ex_no3[e]	no3[e] <=>
									Ex_ocdca[e]	ocdca[e] <=>
									Ex_phthr[e]	phthr[e] <=>
									Ex_spmd[e]	spmd[e] <=>
									Ex_sucr[e]	sucr[e] <=>
									Ex_tdchola[e]	tdchola[e] <=>
									Ex_tre[e]	tre[e] <=>
									Ex_tym[e]	tym[e] <=>
									HC01710t[e]r	HC01710[e] <=> HC01710[c]
									R00078	4 h[c] + o2[c] + 4 C14818[c] <=> 4 fe3[c] + 2 h2o[c]
									R00089	atp[c] <=> ppi[c] + camp[c]
									R00120	2 gthrd[c] + o2[c] <=> h2o2[c] + gthox[c]
									R00131	h2o[c] + urea[c] <=> co2[c] + 2 C00014[c]
									R00410	succoa[c] + acac[c] <=> aacoa[c] + succ[c]
									R00429	atp[c] + gtp[c] <=> amp[c] + gdptp[c]
									R00471	C05946[c] <=> pyr[c] + glx[c]
									R00505	udpgal[c] <=> udpgalfur[c]
									R00557	3 h[c] + 3 nadph[c] + 4 o2[c] + 2 arg-L[c] <=> 4 h2o[c] + 3 nadp[c] + 2 no[c] + 2 C00327[c]
									R00602	h2o2[c] + meoh[c] <=> 2 h2o[c] + fald[c]
									R00608	o2[c] + meoh[c] <=> h2o2[c] + fald[c]
									R00749	etha[c] <=> acald[c] + C00014[c]
									R00758	nad[c] + mnl1p[c] <=> f6p[c] + h[c] + nadh[c]
									R00772	man6p[c] <=> f6p[c]
									R00868_e	nad[e] + mnl[e] <=> fru[e] + h[e] + nadh[e]
									R00870_e	nadp[e] + mnl[e] <=> fru[e] + h[e] + nadph[e]
									R00974	h2o[c] + csn[c] <=> ura[c] + C00014[c]
									R01000	nad[c] + 2hb[c] <=> 2obut[c] + h[c] + nadh[c]
									R01016	dhap[c] <=> pi[c] + mthgxl[c]
									R01030	h2o[c] + g3pc[c] <=> glyc3p[c] + chol[c]
									R01039	glyc[c] + nadp[c] <=> h[c] + nadph[c] + dha[c]
									R01054	h2o[c] + adprib[c] <=> amp[c] + r5p[c]
									R01086	argsuc[c] <=> fum[c] + arg-L[c]
									R01100	h2o[c] + lcts[c] <=> C00031[c] + gal[c]
									R01139	datp[c] + C00031[c] <=> dadp[c] + g6p[c]
									R01155	akg[c] + ptrc[c] <=> glu-L[c] + 4abutn[c]
									R01201	atp[c] + acgam[c] <=> acgam6p[c] + adp[c]
									R01299	h[c] + nadph[c] + o2[c] + 4hbz[c] <=> co2[c] + h2o[c] + nadp[c] + hqn[c]
									R01334	h2o[c] + 2pglyc[c] <=> pi[c] + glyclt[c]
									R01470	h2o[c] + g3pe[c] <=> glyc3p[c] + etha[c]
									R01492	atp[c] + cbl1[c] <=> adocbl[c] + pppi[c]
									R01538	glcn[c] <=> h2o[c] + 2ddglcn[c]
									R01556	accoa[c] + malt[c] <=> coa[c] + acmalt[c]
									R01708_e	nadp[e] + pydxn[e] <=> h[e] + pydx[e] + nadph[e]
									R01712_e	pyr[e] + pydam[e] <=> pydx[e] + C00041[e]
									R01740	nadp[c] + glcn[c] <=> h[c] + nadph[c] + 5dglcn[c]
									R01911_e	pi[e] + pydxn[e] <=> h2o[e] + pdx5p[e]
									R02135	pi[c] + thm[c] <=> h2o[c] + thmmp[c]
									R02167_e	h2o[e] + mnl1p[e] <=> pi[e] + mnl[e]
									R02237	atp[c] + glu-L[c] + dhpt[c] <=> adp[c] + pi[c] + dhf[c]
									R02287	glu-L[c] + 5forthf[c] <=> thf[c] + forglu[c]
									R02322	h2o[c] + nmn[c] <=> nicrnt[c] + C00014[c]
									R02323	h2o[c] + nmn[c] <=> pi[c] + rnam[c]
									R02384	amet[c] + tym[c] <=> ahcys[c] + C02442[c]
									R02454	nad[c] + mana[c] <=> h[c] + nadh[c] + fruur[c]
									R02492_e	h[e] + nadh[e] + 2 no[e] <=> h2o[e] + nad[e] + n2o[e]
									R02493	atp[c] + pydam[c] <=> adp[c] + pyam5p[c]
									R02549	h2o[c] + nad[c] + 4abutn[c] <=> h[c] + nadh[c] + 4abut[c]
									R02748	pi[c] + din[c] <=> 2dr1p[c] + hxan[c]
									R02750	2dr5p[c] + adp[c] <=> atp[c] + drib[c]
									R02777	nadp[c] + dtdprmn[c] <=> h[c] + nadph[c] + dtdp4d6dm[c]
									R02778	h2o[c] + tre6p[c] <=> pi[c] + tre[c]
									R02864	2 h[c] + sheme[c] <=> C14818[c] + scl[c]
									R03037	h2o[c] + ichor[c] <=> pyr[c] + 23ddhb[c]
									R03055	h2o[c] + 56dthm[c] <=> 3uib[c]
									R03104	nad[c] + mercplac[c] <=> h[c] + nadh[c] + mercppyr[c]
									R03220	o2[c] + cpppg3[c] <=> 2 co2[c] + 2 h2o[c] + pppg9[c]
									R03472	4ahmmp[c] <=> air[c]
									R03595	atp[c] + h2o[c] + seln[c] <=> amp[c] + pi[c] + selnp[c]
									R03778	accoa[c] + occoa[c] <=> coa[c] + 3odcoa[c]
									R03858	accoa[c] + ddcacoa[c] <=> coa[c] + 3otdcoa[c]
									R03991	accoa[c] + tdcoa[c] <=> coa[c] + 3ohdcoa[c]
									R04176	nad[c] <=> h[c] + ncam[c]
									R04248	h2o2[c] + 2ameph[c] <=> pi[c] + etha[c]
									R04292	2 h2o[c] + pi[c] + quln[c] <=> dhap[c] + iasp[c]
									R04742	accoa[c] + dcacoa[c] <=> coa[c] + 3oddcoa[c]
									R04930	h2o[c] + selcyst[c] <=> 2obut[c] + C00014[c] + selcys[c]
									R04931	amet[c] + selcys[c] <=> ahcys[c] + selhcys[c]
									R04936	h2o[c] + seahcys[c] <=> adn[c] + C05698[c]
									R04941	h2o[c] + selcyst[c] <=> pyr[c] + C00014[c] + C05698[c]
									R05052	akg[c] + e4hglu[c] <=> glu-L[c] + C05946[c]
									R05086	h2o[c] + phthr[c] <=> pi[c] + 4hthr[c]
									R05555	frdp[c] + ipdp[c] <=> ppi[c] + ttc_ggdp[c]
									R05578	atp[c] + glu-L[c] + trnaglu[c] <=> amp[c] + ppi[c] + glutrna[c]
									R05606	mana[c] <=> h2o[c] + 2ddglcn[c]
									R05639_e	nadp[e] + 44mzym[e] <=> h[e] + nadph[e] + 44mctr[e]
									R05640_e	3 h[e] + 3 o2[e] + 3 nadph[e] + lanost[e] <=> for[e] + 4 h2o[e] + 3 nadp[e] + 44mctr[e]
									R05707	nadp[c] + rbflvrd[c] <=> h[c] + nadph[c] + ribflv[c]
									R05724	h[c] + nadh[c] + 2 o2[c] + 2 no[c] <=> nad[c] + 2 no3[c]
									R05982_e	4 h2o[e] + G00011[e] <=> 4 man[e] + G00012[e]
									R06973	msa[c] <=> acald[c] + co2[c]
									R07245	acorn[c] + cbp[c] <=> pi[c] + C15532[c]
									R07509_e	3 h[e] + 3 o2[e] + 3 nadph[e] + 44mzym[e] <=> 4 h2o[e] + 3 nadp[e] + HC02108[e]
									R08176	h2o[c] + odecoa[c] <=> coa[c] + ocdcea[c]
									R08570	2ddglcn[c] <=> pyr[c] + glyald[c]
									R09048_e	4 pyr[e] + 3 15dap[e] <=> 3 h2o[e] + 4 C00041[e] + C18158[e]
									R09107	h2o[c] + C15532[c] <=> ac[c] + C00327[c]
									R09248	frdp[c] + 5 ipdp[c] <=> octdp[c] + 5 ppi[c]
									acgalt[e]r	acgal[e] <=> acgal[c]
									ara5pt[e]r	ara5p[e] <=> ara5p[c]
									aso3t[e]r	aso3[e] <=> aso3[c]
									cbl1t[e]r	cbl1[e] <=> cbl1[c]
									dtdp4d6dmt[e]r	dtdp4d6dm[e] <=> dtdp4d6dm[c]
									galt1pt[e]r	galt1p[e] <=> galt1p[c]
									galt[e]r	gal[e] <=> gal[c]
									glyc3pt[e]r	glyc3p[e] <=> glyc3p[c]
									gthoxt[e]r	gthox[e] <=> gthox[c]
									hg2t[e]r	hg2[e] <=> hg2[c]
									mnl1pt[e]r	mnl1p[e] <=> mnl1p[c]
									pdx5pt[e]r	pdx5p[e] <=> pdx5p[c]
									phthrt[e]r	phthr[e] <=> phthr[c]
									pydamt[e]r	pydam[e] <=> pydam[c]
									taurt[e]r	taur[e] <=> taur[c]
									tymt[e]r	tym[e] <=> tym[c]
