# Supplementary material for: A gap-filling algorithm for prediction of metabolic interactions in microbial communities
Source: PLoS Comput Biol. 2021 Nov 1;17(11):e1009060. doi: 10.1371/journal.pcbi.1009060 (PMC8584699; doi:10.1371/journal.pcbi.1009060)
Supplement: S13 Table — (XLSX) [file pcbi.1009060.s020.xlsx]

## Sheet: S13 Table
Reactions added to Dehalobacter sp. CF by the community gap-filling algorithm for single organism					Reactions added to Dehalobacter sp. CF by the function fastGapFill
Reaction	Reaction Formula				Reaction	Reaction Formula
ECHH_10	3.0h[c] + 2.0fdred[c] <=> h2[c] + h[e] + 2.0fdox[c]				15dapt[e]r	15dap[e] <=> 15dap[c]
FDH7	co2[c] + h[c] + fdxr_42[c] <=> for[c] + fdxo_42[c]				3HAD100	3hdecACP[c] -> h2o[c] + tdec2eACP[c]
H2CO3TP	h2co3[e] <=> h2co3[c]				C05773t[e]r	C05773[e] <=> C05773[c]
MECDPDH4	2mecdp[c] + h[c] + fdxr_42[c] <=> h2mb4p[c] + h2o[c] + fdxo_42[c]				Ex_15dap[e]	15dap[e] <=>
NIT_n1p4	32.0atp[c] + 32.0h2o[c] + 8.0fdred[c] + n2[c] <=> 32.0adp[c] + 6.0h[c] + h2[c] + 2.0nh4[c] + 32.0pi[c] + 8.0fdox[c]				Ex_C05773[e]	C05773[e] <=>
SFRR	h[c] + so3[c] <=> h2o[c] + h2s[c]				Ex_aacald[e]	aacald[e] <=>
SULRR2	h[c] + nadph[c] + so3[c] <=> h2o[c] + h2s[c] + nadp[c]				Ex_appl[e]	appl[e] <=>
					Ex_cbl1[e]	cbl1[e] <=>
					Ex_etoh[e]	etoh[e] <=>
					Ex_fol[e]	fol[e] <=>
					Ex_ni2[e]	ni2[e] <=>
					Ex_ocdcea[e]	ocdcea[e] <=>
					Ex_palmACP[e]	palmACP[e] <=>
					Ex_pheme[e]	pheme[e] <=>
					Ex_pydx5p[e]	pydx5p[e] <=>
					Ex_ribflv[e]	ribflv[e] <=>
					Ex_scl[e]	scl[e] <=>
					Ex_succ[e]	succ[e] <=>
					Ex_thm[e]	thm[e] <=>
					R00009	2 h2o2[c] <=> 2 h2o[c] + o2[c]
					R00084	h2o[c] + 4 ppbng[c] <=> 4 C00014[c] + hmbil[c]
					R00178	h[c] + amet[c] <=> co2[c] + ametam[c]
					R00259	glu-L[c] + accoa[c] <=> coa[c] + acglu[c]
					R00286	h2o[c] + 2 nad[c] + udpg[c] <=> 2 h[c] + 2 nadh[c] + udpglcur[c]
					R00291	udpg[c] <=> udpgal[c]
					R00414	h2o[c] + uacgam[c] <=> udp[c] + acmana[c]
					R00429	atp[c] + gtp[c] <=> amp[c] + gdptp[c]
					R00466	h2o[c] + o2[c] + glx[c] <=> h2o2[c] + oxa[c]
					R00510	h2o[c] + cmp[c] <=> r5p[c] + csn[c]
					R00619	atp[c] + thm[c] <=> thmpp[c] + amp[c]
					R00750	pyr[c] + acald[c] <=> 4h2opntn[c]
					R00830	succoa[c] + gly[c] <=> co2[c] + 5aop[c] + coa[c]
					R00885	gtp[c] + man1p[c] <=> ppi[c] + gdpmann[c]
					R00897	acser[c] + h2s[c] <=> ac[c] + C00097[c]
					R00899	h2o[c] + cgly[c] <=> gly[c] + C00097[c]
					R00928	accoa[c] + ppa[c] <=> ac[c] + ppcoa[c]
					R01041	nadp[c] + glyc[c] <=> h[c] + nadph[c] + glyald[c]
					R01054	h2o[c] + adprib[c] <=> amp[c] + r5p[c]
					R01074	atp[c] + btn[c] <=> ppi[c] + btamp[c]
					R01271	ppi[c] + nmn[c] <=> ncam[c] + prpp[c]
					R01357	atp[c] + coa[c] + acac[c] <=> ppi[c] + amp[c] + aacoa[c]
					R01513	nad[c] + 3pg[c] <=> h[c] + nadh[c] + 3php[c]
					R01540	altrn[c] <=> h2o[c] + 2ddglcn[c]
					R01569	h2o[c] + dtmp[c] <=> pi[c] + thymd[c]
					R01625	coa[c] + apoACP[c] <=> pap[c] + ACP[c]
					R01698	nad[c] + dhlam[c] <=> h[c] + nadh[c] + lpam[c]
					R01818	man6p[c] <=> man1p[c]
					R01920	ptrc[c] + ametam[c] <=> 5mta[c] + spmd[c]
					R01969	pi[c] + dgsn[c] <=> gua[c] + 2dr1p[c]
					R02090	atp[c] + dgmp[c] <=> adp[c] + dgdp[c]
					R02301	atp[c] + h[c] + 5fthf[c] <=> pi[c] + adp[c] + methf[c]
					R02302	h[c] + 5forthf[c] <=> C00014[c] + methf[c]
					R02328	g1p[c] + dttp[c] <=> ppi[c] + dtdpglu[c]
					R02549	h2o[c] + nad[c] + 4abutn[c] <=> h[c] + nadh[c] + 4abut[c]
					R02748	pi[c] + din[c] <=> hxan[c] + 2dr1p[c]
					R03037	h2o[c] + ichor[c] <=> pyr[c] + 23ddhb[c]
					R03066	4abz[c] + C01300[c] <=> h2o[c] + dhpt[c]
					R03220	o2[c] + cpppg3[c] <=> 2 h2o[c] + 2 co2[c] + pppg9[c]
					R03504	C04874[c] <=> gcald[c] + C01300[c]
					R03595	h2o[c] + atp[c] + seln[c] <=> pi[c] + amp[c] + selnp[c]
					R03940	10fthf[c] + mettrna[c] <=> thf[c] + fmettrna[c]
					R04014	h2o[c] + ddcaACP[c] <=> ACP[c] + ddca[c]
					R04620	3 h2o[c] + ahdt[c] <=> 3 pi[c] + C04874[c]
					R04975	6 C00014[c] + C05773[c] + appl[c] <=> 7 h2o[c] + cbi[c]
					R04986	3ophb[c] <=> co2[c] + 2oph[c]
					R04987	o2[c] + h[c] + nadph[c] + 2oph[c] <=> h2o[c] + nadp[c] + 2ohph[c]
					R05085	akg[c] + phthr[c] <=> glu-L[c] + ohpb[c]
					R05086	h2o[c] + phthr[c] <=> pi[c] + 4hthr[c]
					R05578	atp[c] + glu-L[c] + trnaglu[c] <=> ppi[c] + amp[c] + glutrna[c]
					R05645	s7p[c] <=> gmhep7p[c]
					R05647	h2o[c] + gmhep17bp[c] <=> pi[c] + gmhep1p[c]
					R07280	h2o[c] + 5aprbu[c] <=> pi[c] + 4r5au[c]
					R08176	h2o[c] + odecoa[c] <=> coa[c] + ocdcea[c]
					aacaldt[e]r	aacald[e] <=> aacald[c]
					applt[e]r	appl[e] <=> appl[c]
					hg2t[e]r	hg2[e] <=> hg2[c]
					isetact[e]r	isetac[e] <=> isetac[c]
					maltt[e]r	malt[e] <=> malt[c]
					ocdceat[e]r	ocdcea[e] <=> ocdcea[c]
					palmACPt[e]r	palmACP[e] <=> palmACP[c]
					ppit[e]r	ppi[e] <=> ppi[c]
					pydx5pt[e]r	pydx5p[e] <=> pydx5p[c]
					sclt[e]r	scl[e] <=> scl[c]
					sulfact[e]r	sulfac[e] <=> sulfac[c]
					taurt[e]r	taur[e] <=> taur[c]
					thmt[e]r	thm[e] <=> thm[c]
					ureat[e]r	urea[e] <=> urea[c]
