# Supplementary material for: A gap-filling algorithm for prediction of metabolic interactions in microbial communities
Source: PLoS Comput Biol. 2021 Nov 1;17(11):e1009060. doi: 10.1371/journal.pcbi.1009060 (PMC8584699; doi:10.1371/journal.pcbi.1009060)
Supplement: S14 Table — (XLSX) [file pcbi.1009060.s021.xlsx]

## Sheet: S14 Table
Reactions added to Bacteroidales sp. CF50 by the community gap-filling algorithm for single organism									Reactions added to Bacteroidales sp. CF50 by the function fastGapFill
Reaction	Reaction Formula								Reaction	Reaction Formula
ACCOAL	atp[c] + coa[c] + ppa[c] <=> adp[c] + pi[c] + ppcoa[c]								C00192t[i]r	C00192[i] <=> C00192[c]
NH4t4	k[c] + nh4[e] <=> nh4[c] + k[e]								C05324t[e]r	C05324[e] <=> C05324[c]
THMDP	2.0h2o[c] + thmpp[c] <=> h[c] + 2.0pi[c] + thm[c]								C05770t[i]r	C05770[i] <=> C05770[c]
									C05770t[p]r	C05770[p] <=> C05770[c]
									C05773t[p]r	C05773[p] <=> C05773[c]
									C12479t[e]r	C12479[e] <=> C12479[c]
									C12480t[e]r	C12480[e] <=> C12480[c]
									C18202t[e]r	C18202[e] <=> C18202[c]
									Ex_C01407[e]	C01407[e] <=>
									Ex_C05324[e]	C05324[e] <=>
									Ex_C06988[e]	C06988[e] <=>
									Ex_C12479[e]	C12479[e] <=>
									Ex_C12480[e]	C12480[e] <=>
									Ex_C18202[e]	C18202[e] <=>
									Ex_aacald[e]	aacald[e] <=>
									Ex_ala__D[e]	ala__D[e] <=>
									Ex_btn[e]	btn[e] <=>
									Ex_cbl1[e]	cbl1[e] <=>
									Ex_cobalt2[e]	cobalt2[e] <=>
									Ex_fe2[e]	fe2[e] <=>
									Ex_fe3[e]	fe3[e] <=>
									Ex_gthox[e]	gthox[e] <=>
									Ex_hdca[e]	hdca[e] <=>
									Ex_lipa[e]	lipa[e] <=>
									Ex_meoh[e]	meoh[e] <=>
									Ex_mg2[e]	mg2[e] <=>
									Ex_nh4[e]	nh4[e] <=>
									Ex_ni2[e]	ni2[e] <=>
									Ex_nmn[e]	nmn[e] <=>
									Ex_ocdca[e]	ocdca[e] <=>
									Ex_pydxn[e]	pydxn[e] <=>
									Ex_ribflv[e]	ribflv[e] <=>
									Ex_slnt[e]	slnt[e] <=>
									Ex_so4[e]	so4[e] <=>
									Ex_spmd[e]	spmd[e] <=>
									Ex_stcoa[e]	stcoa[e] <=>
									Ex_thm[e]	thm[e] <=>
									Ex_ttdca[e]	ttdca[e] <=>
									R00028	h2o[c] + malt[c] <=> 2 C00267[c]
									R00075	3 amet[c] <=> 3 5mta[c] + C05324[c]
									R00120	2 gthrd[c] + o2[c] <=> h2o2[c] + gthox[c]
									R00131	h2o[c] + urea[c] <=> co2[c] + 2 C00014[c]
									R00148	q8h2[c] + C00014[c] + o2[c] <=> h2o[c] + q8[c] + C00192[c]
									R00161	atp[c] + fmn[c] <=> ppi[c] + fad[c]
									R00243	nad[c] + h2o[c] + glu-L[c] <=> h[c] + nadh[c] + akg[c] + C00014[c]
									R00275	2 h[c] + 2 o2s[c] <=> h2o2[c] + o2[c]
									R00277	h2o[c] + o2[c] + pyam5p[c] <=> C00014[c] + h2o2[c] + pydx5p[c]
									R00278	o2[c] + pdx5p[c] <=> h2o2[c] + pydx5p[c]
									R00286	2 nad[c] + h2o[c] + udpg[c] <=> 2 h[c] + 2 nadh[c] + udpglcur[c]
									R00291	udpg[c] <=> udpgal[c]
									R00338	h2o[c] + oaa[c] <=> ac[c] + oxa[c]
									R00414	h2o[c] + uacgam[c] <=> udp[c] + acmana[c]
									R00429	atp[c] + gtp[c] <=> amp[c] + gdptp[c]
									R00494	h2o[c] + gthrd[c] <=> glu-L[c] + cgly[c]
									R00617	atp[c] + thmmp[c] <=> adp[c] + thmpp[c]
									R00619	atp[c] + thm[c] <=> amp[c] + thmpp[c]
									R00754	nad[c] + etoh[c] <=> acald[c] + h[c] + nadh[c]
									R00760	atp[c] + fru[c] <=> adp[c] + f6p[c]
									R00772	man6p[c] <=> f6p[c]
									R00790	2 h2o[c] + 6 C00139[c] + C00014[c] <=> 6 h[c] + 6 C00138[c] + no2[c]
									R00790_p	2 h2o[p] + 6 C00139[p] + C00014[p] <=> 6 h[p] + 6 C00138[p] + no2[p]
									R00841_e	h2o[e] + glyc3p[e] <=> pi[e] + glyc[e]
									R00859_p	3 h2o[p] + 6 C00139[p] + h2s[p] <=> 6 h[p] + 6 C00138[p] + so3[p]
									R00861_p	3 h2o[p] + C00028[p] + h2s[p] <=> C00030[p] + so3[p]
									R00870	nadp[c] + mnl[c] <=> h[c] + nadph[c] + fru[c]
									R00881	h2o[c] + gdpmann[c] <=> gmp[c] + man1p[c]
									R00957	h2o[c] + 2 g1p[c] <=> 2 pi[c] + malt[c]
									R00966	ppi[c] + ump[c] <=> ura[c] + prpp[c]
									R00978	nadp[c] + 56dura[c] <=> h[c] + nadph[c] + ura[c]
									R00999	h2o[c] + suchms[c] <=> succ[c] + 2obut[c] + C00014[c]
									R01066	2dr5p[c] <=> acald[c] + C00118[c]
									R01074	atp[c] + btn[c] <=> ppi[c] + btamp[c]
									R01092	atp[c] + gal[c] <=> adp[c] + gal1p[c]
									R01101	h2o[c] + melib[c] <=> C00031[c] + gal[c]
									R01199	coa[c] + 2obut[c] + 2 C00139[c] <=> 2 h[c] + co2[c] + 2 C00138[c] + ppcoa[c]
									R01207	acgam[c] <=> acmana[c]
									R01210	coa[c] + nad[c] + 3mob[c] <=> h[c] + nadh[c] + co2[c] + C00630[c]
									R01268	h2o[c] + ncam[c] <=> C00014[c] + nac[c]
									R01283	h2o[c] + C00155[c] <=> h2s[c] + 2obut[c] + C00014[c]
									R01291	rhcys[c] <=> C00155[c] + dhptd[c]
									R01334	h2o[c] + 2pglyc[c] <=> pi[c] + glyclt[c]
									R01353	atp[c] + ppa[c] <=> adp[c] + ppap[c]
									R01415	nadp[c] + 56dthm[c] <=> h[c] + nadph[c] + thym[c]
									R01492	atp[c] + cbl1[c] <=> pppi[c] + adocbl[c]
									R01513	nad[c] + 3pg[c] <=> h[c] + nadh[c] + 3php[c]
									R01623	h2o[c] + ACP[c] <=> pan4p[c] + apoACP[c]
									R01678	h2o[c] + lcts[c] <=> C00267[c] + gal[c]
									R01706	h2o[c] + palmACP[c] <=> ACP[c] + hdca[c]
									R01794	h[c] + nadph[c] + dhbpt[c] <=> nadp[c] + thbpt[c]
									R01818	man6p[c] <=> man1p[c]
									R01825	nad[c] + h2o[c] + e4p[c] <=> h[c] + nadh[c] + 4per[c]
									R02166_i	C00028[i] + q8h2[i] <=> C00030[i] + q8[i]
									R02301	h[c] + atp[c] + 5fthf[c] <=> adp[c] + pi[c] + methf[c]
									R02340	3ig3p[c] <=> indole[c] + C00118[c]
									R02549	nad[c] + h2o[c] + 4abutn[c] <=> h[c] + nadh[c] + 4abut[c]
									R02707	udp[c] + acmana[c] <=> h2o[c] + uacmam[c]
									R02719	h2o[c] + xmp[c] <=> pi[c] + xtsn[c]
									R02748	pi[c] + din[c] <=> 2dr1p[c] + hxan[c]
									R02750	adp[c] + 2dr5p[c] <=> atp[c] + drib[c]
									R02971	atp[c] + ptth[c] <=> adp[c] + pan4p[c]
									R03037	h2o[c] + ichor[c] <=> pyr[c] + 23ddhb[c]
									R03165	hmbil[c] <=> h2o[c] + uppg3[c]
									R03537	h2o[c] + 23camp[c] <=> 3amp[c]
									R03538	h2o[c] + 23cump[c] <=> 3ump[c]
									R03595	atp[c] + h2o[c] + seln[c] <=> pi[c] + amp[c] + selnp[c]
									R03778	accoa[c] + occoa[c] <=> coa[c] + 3odcoa[c]
									R03858	accoa[c] + ddcacoa[c] <=> coa[c] + 3otdcoa[c]
									R03929	h2o[c] + 23ccmp[c] <=> 3cmp[c]
									R03991	accoa[c] + tdcoa[c] <=> coa[c] + 3ohdcoa[c]
									R04031	h2o[c] + sucbz[c] <=> 2shchc[c]
									R04178_i	3 C00028[i] + cpppg3[i] <=> 3 C00030[i] + C05770[i]
									R04178_p	3 C00028[p] + cpppg3[p] <=> 3 C00030[p] + C05770[p]
									R04210	nad[c] + 4per[c] <=> h[c] + nadh[c] + ohpb[c]
									R04286	ahdt[c] <=> pppi[c] + 6pthp[c]
									R04445	2 h2o[c] + nadp[c] + 1p3h5c[c] <=> h[c] + nadph[c] + e4hglu[c]
									R04594	h2o[c] + 5prdmbz[c] <=> pi[c] + rdmbzi[c]
									R04742	accoa[c] + dcacoa[c] <=> coa[c] + 3oddcoa[c]
									R04975	6 C00014[c] + C05773[c] + appl[c] <=> 7 h2o[c] + cbi[c]
									R04975_p	6 C00014[p] + C05773[p] + appl[p] <=> 7 h2o[p] + cbi[p]
									R04986	3ophb[c] <=> co2[c] + 2oph[c]
									R04993	amet[c] + 2dmmq8[c] <=> ahcys[c] + mqn8[c]
									R05085	akg[c] + phthr[c] <=> glu-L[c] + ohpb[c]
									R05086	h2o[c] + phthr[c] <=> pi[c] + 4hthr[c]
									R05135	h2o[c] + 23cgmp[c] <=> 3gmp[c]
									R05223	gmp[c] + adocbl[c] <=> rdmbzi[c] + agdpcbi[c]
									R05533_e	C06988[e] <=> 2 cl[e] + C06989[e]
									R05534_e	C06989[e] <=> 2 cl[e] + C11352[e]
									R05536_e	C11352[e] <=> 2 cl[e] + C01407[e]
									R05553	4adcho[c] <=> pyr[c] + 4abz[c]
									R05578	atp[c] + glu-L[c] + trnaglu[c] <=> ppi[c] + amp[c] + glutrna[c]
									R05615	4hbz[c] + octdp[c] <=> ppi[c] + 3ophb[c]
									R05804	adp[c] + C00031[c] <=> g6p[c] + amp[c]
									R06513	dtdpglu[c] <=> h2o[c] + C11907[c]
									R06750	amet[c] + dtdprmn[c] <=> ahcys[c] + C12481[c]
									R06767	2 amet[c] + 2 C12481[c] + C12479[c] <=> 2 dtdp[c] + 2 ahcys[c] + C12480[c]
									R06987	coa[c] + 2obut[c] <=> for[c] + ppcoa[c]
									R07159	h2o[c] + 2 C00139[c] + C00118[c] <=> 2 h[c] + 3pg[c] + 2 C00138[c]
									R08159	h2o[c] + myrsACP[c] <=> ACP[c] + ttdca[c]
									R08174	h2o[c] + stcoa[c] <=> coa[c] + ocdca[c]
									R08176	h2o[c] + odecoa[c] <=> coa[c] + ocdcea[c]
									R08574	ctp[c] + ribflv[c] <=> cdp[c] + fmn[c]
									R08757_i	h2o[i] + C00192[i] + 2 q8[i] <=> no2[i] + 2 q8h2[i]
									R08935	nadp[c] + dtdprmn[c] <=> h[c] + nadph[c] + C11907[c]
									R09090	3 malcoa[c] + C00630[c] <=> C18202[c]
									R09248	5 ipdp[c] + frdp[c] <=> 5 ppi[c] + octdp[c]
									aacaldt[e]r	aacald[e] <=> aacald[c]
									acact[e]r	acac[e] <=> acac[c]
									applt[p]r	appl[p] <=> appl[c]
									cbit[p]r	cbi[p] <=> cbi[c]
									cbl1t[e]r	cbl1[e] <=> cbl1[c]
									clt[e]r	cl[e] <=> cl[c]
									cobalt2t[e]r	cobalt2[e] <=> cobalt2[c]
									cpppg3t[i]r	cpppg3[i] <=> cpppg3[c]
									cpppg3t[p]r	cpppg3[p] <=> cpppg3[c]
									fe2t[e]r	fe2[e] <=> fe2[c]
									fe3t[e]r	fe3[e] <=> fe3[c]
									folt[e]r	fol[e] <=> fol[c]
									gthoxt[e]r	gthox[e] <=> gthox[c]
									h2ot[i]r	h2o[i] <=> h2o[c]
									hg2t[e]r	hg2[e] <=> hg2[c]
									lipat[e]r	lipa[e] <=> lipa[c]
									mg2t[e]r	mg2[e] <=> mg2[c]
									nact[e]r	nac[e] <=> nac[c]
									no2t[i]r	no2[i] <=> no2[c]
									no2t[p]r	no2[p] <=> no2[c]
									ppit[e]r	ppi[e] <=> ppi[c]
									pydxnt[e]r	pydxn[e] <=> pydxn[c]
									so4t[e]r	so4[e] <=> so4[c]
									spmdt[e]r	spmd[e] <=> spmd[c]
									stcoat[e]r	stcoa[e] <=> stcoa[c]
									thmt[e]r	thm[e] <=> thm[c]
