# Supplementary material for: A gap-filling algorithm for prediction of metabolic interactions in microbial communities
Source: PLoS Comput Biol. 2021 Nov 1;17(11):e1009060. doi: 10.1371/journal.pcbi.1009060 (PMC8584699; doi:10.1371/journal.pcbi.1009060)
Supplement: S15 Table — (XLSX) [file pcbi.1009060.s022.xlsx]

## Sheet: S15 Table
Reaction Fluxes from the best solution for the toy E. coli community								Added Reactions to E. coli glucose utilizer
Reaction	Flux [mmol/(gDW h)]							Reaction	Enzyme / Reaction Name	Reaction Formula	Lower Bound	Upper Bound
HEX1_1_m1	10							POX	Pyruvate oxidase	h2o[c] + pyr[c] + q8[c] <=> q8h2[c] + co2[c] + ac[c]	0	1000
PGI_m1	-15.3595
PFK_m1	0
FBP_m1	7.183							Added Reactions to E. coli acetate utilizer
FBA_m1	-7.183							Reaction	Enzyme / Reaction Name	Reaction Formula	Lower Bound	Upper Bound
TPI_m1	-7.183							CS	Citrate synthase	h2o[c] + oaa[c] + accoa[c] <=> h[c] + cit[c] + coa[c]	0	1000
GAPD_m1	1.341							PKETF	Phosphoketolase (fructose-6-phosphate utilizing)	f6p[c] + pi[c] <=> actp[c] + h2o[c] + e4p[c]	-1000	0
PGK_m1	-1.341
ENO_m1	0
PPS_m1	0
PYK_m1	-3.024
PDH_m1	4.329
G6PDH2r_m1	25.1795
PGL_m1	25.1795
GND_m1	13.3222
RPI_m1	-5.08273
RPE_m1	8.23945
TKT1_m1	4.28173
TKT2_m1	3.95773
TALA_m1	4.28173
CS_m1	0.963
ACONTa_m1	0.963
ICDHx_m1	38.8491
ICDHyr_m1	-37.8861
AKGDH_m1	0
SUCDi_m1	0
SUCD1_m1	0
FUM_m1	-6.81363e-12
MDH_m1	-6.81363e-12
LDH_D_m1	-1.25528e-12
ALCD2x_m1	0
ACKr_m1	0
ACS_m1	1.1386e-10
PPCK_m1	24.622
PPC_m1	27.187
ME2_m1	0
ME1_m1	0
ICL_m1	0
PPA_m1	0
GLYK_m1	0
G3PD2_m1	0
RBK2_m1	0
NADH6_m1	31.9226
FDH2_m1	0
G3PD5_m1	0
ACALD_m1	1.02625e-11
NADTRHD_m1	-100
THD2_m1	-84.2175
ATPS4r_m1	100
GLCt2_m1	10
GLCpts_m1	0
GLYCt_m1	0
RIBabc_m1	0
ACt2r_m1	-1.95727
D_LACt2_m1	0
FORt_m1	0
ETOHt2r_m1	0
SUCCt2r_m1	0
PYRt2_m1	0
PIt_m1	-3.276
CO2t_m1	-18.0065
ATPM_m1	5.87
ADK1_m1	0
EX_glc__D(e)_m1	-10
EX_glyc(e)_m1	0
EX_rib-D(e)_m1	0
EX_ac(e)_m1	1.95727
EX_lac__D(e)_m1	0
EX_for(e)_m1	0
EX_etoh(e)_m1	0
EX_pyr(e)_m1	0
EX_pi(e)_m1	-3.276
EX_succ(e)_m1	0
EX_co2(e)_m1	18.0065
EDD_m1	11.8573
EDA_m1	11.8573
ACONTb_m1	0.963
CYTBO3_m1	33.8799
O2t_m1	16.94
EX_o2(e)_m1	-16.94
BIOMASS_m1	0.9
Biomass_m1	0.9
H2Ot_m1	-77.3975
EX_h2o(e)_m1	77.3975
EX_h(e)_m1	-43.1787
POX_d1	1.95728
HEX1_1_m2	0
PGI_m2	-0.84195
PFK_m2	0.2817
FBP_m2	0
FBA_m2	0.2817
TPI_m2	0.2817
GAPD_m2	0.1341
PGK_m2	-0.1341
ENO_m2	0
PPS_m2	18.3441
PYK_m2	0
PDH_m2	0
G6PDH2r_m2	0.82395
PGL_m2	0.82395
GND_m2	0.26685
RPI_m2	-0.661275
RPE_m2	-0.394425
TKT1_m2	0.581175
TKT2_m2	-0.9756
TALA_m2	0.581175
ACONTa_m2	0.0963
ICDHx_m2	-99.9037
ICDHyr_m2	100
AKGDH_m2	0
SUCDi_m2	0
SUCD1_m2	0
FUM_m2	0
MDH_m2	-18.0417
LDH_D_m2	0
ALCD2x_m2	0
ACKr_m2	1.52437
ACS_m2	0.4329
PPCK_m2	0
PPC_m2	18.2982
ME2_m2	0
ME1_m2	18.0417
ICL_m2	0
PPA_m2	0.4329
GLYK_m2	0
G3PD2_m2	0
RBK2_m2	0
NADH6_m2	0
FDH2_m2	0
G3PD5_m2	0
ACALD_m2	0
NADTRHD_m2	-0.549
THD2_m2	-100
ATPS4r_m2	50.8784
GLCt2_m2	0
GLYCt_m2	0
RIBabc_m2	0
ACt2r_m2	1.95727
D_LACt2_m2	0
FORt_m2	0
ETOHt2r_m2	0
SUCCt2r_m2	0
PYRt2_m2	0
PIt_m2	-0.3276
CO2t_m2	-0.10665
ATPM_m2	5.87
ADK1_m2	18.777
EX_glc__D(e)_m2	0
EX_glyc(e)_m2	0
EX_rib-D(e)_m2	0
EX_ac(e)_m2	-1.95727
EX_lac__D(e)_m2	0
EX_for(e)_m2	0
EX_etoh(e)_m2	0
EX_pyr(e)_m2	0
EX_pi(e)_m2	-0.3276
EX_succ(e)_m2	0
EX_co2(e)_m2	0.10665
EDD_m2	0.5571
EDA_m2	0.5571
ACONTb_m2	0.0963
CYTBO3_m2	0
O2t_m2	0
EX_o2(e)_m2	0
BIOMASS_m2	0.09
Biomass_m2	0.09
H2Ot_m2	-6.04575
EX_h2o(e)_m2	6.04575
EX_h(e)_m2	-5.47088
CS_d2	0.0963
PKETF_d2	-1.52437
EX_ac(e)_e	0
EX_co2(e)_e	18.1131
EX_glc__D(e)_e	-10
EX_h2o(e)_e	83.4432
EX_h(e)_e	-48.6496
EX_o2(e)_e	-16.94
EX_pi(e)_e	-3.6036
