# Supplementary material for: A gap-filling algorithm for prediction of metabolic interactions in microbial communities
Source: PLoS Comput Biol. 2021 Nov 1;17(11):e1009060. doi: 10.1371/journal.pcbi.1009060 (PMC8584699; doi:10.1371/journal.pcbi.1009060)
Supplement: S16 Table — (XLSX) [file pcbi.1009060.s023.xlsx]

## Sheet: S16 Table
Exchange Reaction Fluxes from the ten best solutions for the toy E. coli community
Exchange Reaction	Solution1	Solution2	Solution3	Solution4	Solution5	Solution6	Solution7	Solution8	Solution9	Solution10
EX_ac(e)_m1	1.95727	1.99215	9.1939	6.398	6.398	6.398	4.575	8.3281	9.1939	8.3281
EX_ac(e)_m2	-1.95727	-1.99215	-9.1939	-6.398	-6.398	-6.398	-1.95728	-8.3281	-9.1939	-8.3281
EX_co2(e)_m1	18.0065	17.9367	3.5332	9.125	9.125	9.125	7.302	5.2648	3.5332	5.2648
EX_co2(e)_m2	0.10665	0.1764	14.5799	8.9881	8.9881	8.9881	0.10665	0.45379	14.5799	0.45379
EX_glc__D(e)_m1	-10	-10	-10	-10	-10	-10	-9.0885	-10	-10	-10
EX_h(e)_m1	-43.1787	-43.1438	-35.9421	-38.738	-34.1805	-38.738	-39.6495	-36.8079	-35.9421	-36.8079
EX_h(e)_m2	-5.47088	-5.50575	-12.7075	-9.9116	-9.9116	-9.9116	-5.47088	-23.2783	-12.7075	-23.2783
EX_h2o(e)_m1	77.3975	77.3277	62.9242	68.516	68.516	68.516	66.693	64.6558	62.9242	64.6558
EX_h2o(e)_m2	6.04575	6.1155	20.519	14.9272	14.9272	14.9272	6.04575	25.7243	20.519	25.7243
EX_o2(e)_m1	-16.94	-16.8702	-2.4667	-8.0585	-8.0585	-8.0585	-6.2355	-4.1983	-2.4667	-4.1983
EX_o2(e)_m2	0	-0.06975	-14.4732	-8.88145	-8.88145	-8.88145	0	0	-14.4733	0
EX_pi(e)_m1	-3.276	-3.276	-3.276	-3.276	-3.276	-3.276	-3.276	-3.276	-3.276	-3.276
EX_pi(e)_m2	-0.3276	-0.3276	-0.3276	-0.3276	-0.3276	-0.3276	-0.3276	-1.39392	-0.3276	-1.39392
