# Supplementary material for: A gap-filling algorithm for prediction of metabolic interactions in microbial communities
Source: PLoS Comput Biol. 2021 Nov 1;17(11):e1009060. doi: 10.1371/journal.pcbi.1009060 (PMC8584699; doi:10.1371/journal.pcbi.1009060)
Supplement: S17 Table — (XLSX) [file pcbi.1009060.s024.xlsx]

## Sheet: S17 Table
Added Database Reaction Fluxes from the ten best solutions for the toy E. coli community
Reaction	Solution1	Solution2	Solution3	Solution4	Solution5	Solution6	Solution7	Solution8	Solution9	Solution10
ACITL_d2	0	0	0	-0.0963	0	0	0	0	0	0
ALDD2x_d1	0	0	0	0	6.398	0	4.575	0	0	0
ALDD2y_d1	0	0	0	10.1887	0	6.398	0	0	0	0
CITL_d2	0	-0.0963	-0.0963	0	0	-0.0963	0	0	0	0
CS_d2	0.0963	0	0	0	0.0963	0	0.0963	0.409751	0.0963	0.409751
PKETF_d1	0	0	0	0	0	0	0	0	9.1939	0
PKETF_d2	-1.52437	0	-8.761	0	0	-6.3017	-1.52437	0	-9.1939	0
PKETX_d1	0	1.99215	9.1939	0	0	0	0	12.6571	0	12.6571
PKETX_d2	0	-1.89585	0	-6.398	-5.9651	0	0	-6.48613	0	-6.48613
POX_d1	1.95728	0	0	0	0	0	0	0	0	0
