# Supplementary material for: A gap-filling algorithm for prediction of metabolic interactions in microbial communities
Source: PLoS Comput Biol. 2021 Nov 1;17(11):e1009060. doi: 10.1371/journal.pcbi.1009060 (PMC8584699; doi:10.1371/journal.pcbi.1009060)
Supplement: S18 Table — (XLSX) [file pcbi.1009060.s025.xlsx]

## Sheet: S18 Table
Reaction Fluxes from the best solution for the three-member toy E. coli community									Added Reactions to E. coli glucose utilizer
Reaction	Flux [mmol/(gDW h)]								Reaction	Enzyme / Reaction Name	Reaction Formula	Lower Bound	Upper Bound
HEX1_1_m1	10								PKETX	Phosphoketolase (xylulose-5-phosphate utilizing)	pi[c] + xu5p__D[c] <=> actp[c] + g3p[c] + h2o[c]	0	1000
PGI_m1	-1.24084								GLYK1	Glycerol kinase	atp[c] + glyc[c] <=> adp[c] + glyc3p[c]	-1000	0
PFK_m1	0
FBP_m1	6.78896
FBA_m1	-6.78896								Added Reactions to E. coli acetate utilizer
TPI_m1	-7.183								Reaction	Enzyme / Reaction Name	Reaction Formula	Lower Bound	Upper Bound
GAPD_m1	1.341								ACITL	ATP-Citrate lyase	atp[c] + cit[c] + coa[c] <=> accoa[c] + adp[c] + oaa[c] + pi[c]	-1000	0
PGK_m1	-1.341								PKETF	Phosphoketolase (fructose-6-phosphate utilizing)	f6p[c] + pi[c] <=> actp[c] + e4p[c] + h2o[c]	-1000	0
ENO_m1	0
PPS_m1	0
PYK_m1	-3.024								Added Reactions to E. coli glycerol utilizer
PDH_m1	4.329								Reaction	Enzyme / Reaction Name	Reaction Formula	Lower Bound	Upper Bound
G6PDH2r_m1	11.0608								CITL	Citrate lyase	cit[c] <=> ac[c] + oaa[c]	-1000	0
PGL_m1	11.0608								PGM	Phosphoglycerate mutase	2pg[c] <=> 3pg[c]	0	1000
GND_m1	1.16084								PKETF	Phosphoketolase (fructose-6-phosphate utilizing)	f6p[c] + pi[c] <=> actp[c] + e4p[c] + h2o[c]	-1000	0
RPI_m1	1.77956
RPE_m1	2.9404
TKT1_m1	-2.58056
TKT2_m1	-2.90456
TALA_m1	-2.58056
CS_m1	0.963
ACONTa_m1	0.963
ICDHx_m1	-99.037
ICDHyr_m1	100
AKGDH_m1	0
SUCDi_m1	-5.18974e-13
SUCD1_m1	0
FUM_m1	-3.89022e-13
MDH_m1	-3.89022e-13
LDH_D_m1	0
ALCD2x_m1	0
ACKr_m1	-8.42552
ACS_m1	0
PPCK_m1	0
PPC_m1	2.565
ME2_m1	0
ME1_m1	0
ICL_m1	0
PPA_m1	0
GLYK_m1	0
G3PD2_m1	-0.394042
RBK2_m1	0
NADH6_m1	5.24863
FDH2_m1	0
G3PD5_m1	0
ACALD_m1	0
NADTRHD_m1	-4.57037
THD2_m1	-100
ATPS4r_m1	66.5584
GLCt2_m1	10
GLCpts_m1	0
GLYCt_m1	0.394042
RIBabc_m1	0
ACt2r_m1	-8.42552
D_LACt2_m1	0
FORt_m1	0
ETOHt2r_m1	0
SUCCt2r_m1	0
PYRt2_m1	0
PIt_m1	-3.276
CO2t_m1	-3.88784
ATPM_m1	5.87
ADK1_m1	0
EX_glc__D(e)_m1	-10
EX_glyc(e)_m1	0.394042
EX_rib-D(e)_m1	0
EX_ac(e)_m1	8.42552
EX_lac__D(e)_m1	0
EX_for(e)_m1	0
EX_etoh(e)_m1	0
EX_pyr(e)_m1	0
EX_pi(e)_m1	-3.276
EX_succ(e)_m1	0
EX_co2(e)_m1	3.88784
EDD_m1	9.9
EDA_m1	9.9
ACONTb_m1	0.963
CYTBO3_m1	5.24863
O2t_m1	2.62432
EX_o2(e)_m1	-2.62432
BIOMASS_m1	0.9
Biomass_m1	0.9
H2Ot_m1	-62.8848
EX_h2o(e)_m1	62.8848
EX_h(e)_m1	-36.3164
PKETX_d1	8.42552
GLYK1_d1	-0.394042
HEX1_1_m2	0
PGI_m2	-4.70706
PFK_m2	0.2817
FBP_m2	0
FBA_m2	0.2817
TPI_m2	0.2817
GAPD_m2	0.1341
PGK_m2	-0.1341
ENO_m2	0
PPS_m2	0
PYK_m2	-0.3024
PDH_m2	0.4329
G6PDH2r_m2	4.68906
PGL_m2	4.68906
GND_m2	3.69906
RPI_m2	-2.59383
RPE_m2	1.10523
TKT1_m2	2.51373
TKT2_m2	-1.4085
TALA_m2	2.51373
ACONTa_m2	0.0963
ICDHx_m2	100
ICDHyr_m2	-99.9037
AKGDH_m2	0
SUCDi_m2	0
SUCD1_m2	0
FUM_m2	0
MDH_m2	0
LDH_D_m2	0
ALCD2x_m2	0
ACKr_m2	3.88983
ACS_m2	0
PPCK_m2	0
PPC_m2	0.2565
ME2_m2	0
ME1_m2	0
ICL_m2	0
PPA_m2	0
GLYK_m2	0
G3PD2_m2	0
RBK2_m2	0
NADH6_m2	7.73021
FDH2_m2	0
G3PD5_m2	0
ACALD_m2	0
NADTRHD_m2	-100
THD2_m2	-6.84461
ATPS4r_m2	15.896
GLCt2_m2	0
GLYCt_m2	0
RIBabc_m2	0
ACt2r_m2	3.88983
D_LACt2_m2	0
FORt_m2	0
ETOHt2r_m2	0
SUCCt2r_m2	0
PYRt2_m2	0
PIt_m2	-0.3276
CO2t_m2	-3.97176
ATPM_m2	5.87
ADK1_m2	0
EX_glc__D(e)_m2	0
EX_glyc(e)_m2	0
EX_rib-D(e)_m2	0
EX_ac(e)_m2	-3.88983
EX_lac__D(e)_m2	0
EX_for(e)_m2	0
EX_etoh(e)_m2	0
EX_pyr(e)_m2	0
EX_pi(e)_m2	-0.3276
EX_succ(e)_m2	0
EX_co2(e)_m2	3.97176
EDD_m2	0.99
EDA_m2	0.99
ACONTb_m2	0.0963
CYTBO3_m2	7.73021
O2t_m2	3.86511
EX_o2(e)_m2	-3.86511
BIOMASS_m2	0.09
Biomass_m2	0.09
H2Ot_m2	-9.91086
EX_h2o(e)_m2	9.91086
EX_h(e)_m2	-7.40343
ACITL_d2	-0.0963
PKETF_d2	-3.88983
HEX1_1_m3	0
PGI_m3	-2.4087
PFK_m3	0
FBP_m3	0
TPI_m3	0.394042
PGK_m3	0
ENO_m3	-0.358002
PPS_m3	12.9909
PYK_m3	0
PDH_m3	0.515378
G6PDH2r_m3	2.36065
PGL_m3	2.36065
GND_m3	0
RPI_m3	-1.46985
RPE_m3	-1.46985
TKT1_m3	1.25601
TKT2_m3	-2.72586
TALA_m3	1.25601
ACONTa_m3	0.257088
ICDHx_m3	-99.7429
ICDHyr_m3	100
AKGDH_m3	0
SUCDi_m3	0
SUCD1_m3	0
FUM_m3	1.77287e-12
MDH_m3	-11.8256
LDH_D_m3	0
ALCD2x_m3	0
ACKr_m3	3.89537
ACS_m3	0.38323
PPCK_m3	0
PPC_m3	12.5104
ME2_m3	11.8256
ME1_m3	0
ICL_m3	0
PPA_m3	0.38323
GLYK_m3	0.394042
G3PD2_m3	0.394042
RBK2_m3	0
NADH6_m3	0
FDH2_m3	0
G3PD5_m3	0
ACALD_m3	2.94317e-12
NADTRHD_m3	10.2026
THD2_m3	-100
ATPS4r_m3	52.345
GLCt2_m3	0
GLYCt_m3	-0.394042
RIBabc_m3	0
ACt2r_m3	4.53569
D_LACt2_m3	0
FORt_m3	3.78208e-13
ETOHt2r_m3	0
SUCCt2r_m3	0
PYRt2_m3	0
PIt_m3	-0.874581
CO2t_m3	-0.0876984
ATPM_m3	5.87
ADK1_m3	13.3741
EX_glc__D(e)_m3	0
EX_glyc(e)_m3	-0.394042
EX_rib-D(e)_m3	0
EX_ac(e)_m3	-4.53569
EX_lac__D(e)_m3	0
EX_for(e)_m3	0
EX_etoh(e)_m3	0
EX_pyr(e)_m3	0
EX_pi(e)_m3	-0.874581
EX_succ(e)_m3	0
EX_co2(e)_m3	0.0876984
EDD_m3	2.36065
EDA_m3	2.36065
ACONTb_m3	0.257088
CYTBO3_m3	0
O2t_m3	-1.16533e-12
EX_o2(e)_m3	1.16533e-12
BIOMASS_m3	0.24027
Biomass_m3	0.24027
H2Ot_m3	-16.3371
EX_h2o(e)_m3	16.3371
EX_h(e)_m3	-13.9158
CITL_d3	-0.257088
PGM_d3	0.358002
PKETF_d3	-3.89537
EX_ac(e)_e	0
EX_co2(e)_e	7.94729
EX_glc__D(e)_e	-10
EX_glyc(e)_e	0
EX_h2o(e)_e	89.1328
EX_h(e)_e	-57.6357
EX_o2(e)_e	-6.48942
EX_pi(e)_e	-4.47818
