# Supplementary material for: A gap-filling algorithm for prediction of metabolic interactions in microbial communities
Source: PLoS Comput Biol. 2021 Nov 1;17(11):e1009060. doi: 10.1371/journal.pcbi.1009060 (PMC8584699; doi:10.1371/journal.pcbi.1009060)
Supplement: S19 Table — (XLSX) [file pcbi.1009060.s026.xlsx]

## Sheet: S19 Table
Reaction Fluxes from the best solution for the community of B. adolescentis ATCC 15703 and F. prausnitzii A2-165												Added Reactions to B. adolescentis ATCC 15703
Reaction	Flux [mmol/(gDW h)]											Reaction	Enzyme / Reaction Name	Reaction Formula	Lower Bound	Upper Bound
12PPDt_m1	0											H2SO	Hydrogen sulfide oxidation	2.0o2[c] + h2s[c] <=> 2.0h[c] + so4[c]	-1000	0
23DHMPO_m1	-1000											METS_1	Methionine synthase	hcys__L[c] + 5mthf[c] <=> met__L[c] + thf[c]	0	1000
2AHBUTI_m1	1000											NTPP4	Nucleoside triphosphate pyrophosphorylase (ctp)	h2o[c] + ctp[c] <=> h[c] + cmp[c] + ppi[c]	-1000	0
2MBCOATA_m1	0.0511104											OMCDC	2-Oxo-4-methyl-3-carboxypentanoate decarboxylation	3c4mop[c] + h[c] <=> co2[c] + 4mop[c]	0	1000
2S6HCC_m1	0.0037158											PDBL_3	PDBL_3	ru5p__D[c] + gln__L[c] + dhap[c] <=> h[c] + 3.0h2o[c] + pydx5p[c] + glu__L[c] + pi[c]	-1000	0
3HAD100_m1	0.14115
3HAD10M12_m1	0.0511104
3HAD11M12_m1	0.0511104											Added Reactions to F. prausnitzii A2-165
3HAD120_m1	0.14115											Reaction	Enzyme / Reaction Name	Reaction Formula	Lower Bound	Upper Bound
3HAD12M14_m1	0.0511104											ABAH	ABAH	amet[c] + 2ommbl[c] <=> h[c] + ahcys[c] + q8[c]	0	1000
3HAD13M14_m1	0.0511104											H2SO	Hydrogen sulfide oxidation	2.0o2[c] + h2s[c] <=> 2.0h[c] + so4[c]	-1000	0
3HAD140_m1	0.066117											HBZOPT	Hydroxybenzoate octaprenyltransferase	octdp[c] + 4hbz[c] <=> 3ophb[c] + ppi[c]	0	1000
3HAD14M16_m1	0.0511104											OHPHM	2-Octaprenyl-6-hydroxyphenol methylase	2ohph[c] + amet[c] <=> 2omph[c] + h[c] + ahcys[c]	0	1000
3HAD15M16_m1	0.0511104											OMBZLM	2-Octaprenyl-6-methoxy-benzoquinol methylase	2ombzl[c] + amet[c] <=> h[c] + 2ommbl[c] + ahcys[c]	0	1000
3HAD160_m1	0.0511104											OPHBDC	Octaprenyl-hydroxybenzoate decarboxylase	h[c] + 3ophb[c] <=> 2oph[c] + co2[c]	0	1000
3HAD180_m1	0.0511104											SHS1	Siroheme synthesis	2.0amet[c] + fe2[c] + nad[c] + uppg3[c] <=> 5.0h[c] + nadh[c] + sheme[c] + 2.0ahcys[c]	0	1000
3HAD40_m1	0.14115											UPP3S	Uroporphyrinogen-III synthase	hmbil[c] <=> h2o[c] + uppg3[c]	0	1000
3HAD4M6_m1	0.0511104
3HAD5M6_m1	0.0511104
3HAD60_m1	0.14115
3HAD6M8_m1	0.0511104
3HAD7M8_m1	0.0511104
3HAD80_m1	0.14115
3HAD8M10_m1	0.0511104
3HAD9M10_m1	0.0511104
3MOBS_m1	-0.448587
3OAR100_m1	0.14115
3OAR10M11_m1	0
3OAR10M12_m1	0.0511104
3OAR11M12_m1	0.0511104
3OAR120_m1	0.14115
3OAR12M13_m1	0
3OAR12M14_m1	0.0511104
3OAR13M14_m1	0.0511104
3OAR140_m1	0.126143
3OAR14M15_m1	0
3OAR14M16_m1	0.0511104
3OAR15M16_m1	0.0511104
3OAR160_m1	0.0511104
3OAR180_m1	0.0511104
3OAR40_m1	0.14115
3OAR4M5_m1	0
3OAR4M6_m1	0.0511104
3OAR5M6_m1	0.0511104
3OAR60_m1	0.14115
3OAR6M7_m1	0
3OAR6M8_m1	0.0511104
3OAR7M8_m1	0.0511104
3OAR80_m1	0.14115
3OAR8M10_m1	0.0511104
3OAR8M9_m1	0
3OAR9M10_m1	0.0511104
3OAS100_m1	0.14115
3OAS10M12_m1	0.0511104
3OAS11M12_m1	0.0511104
3OAS120_m1	0.14115
3OAS12M14_m1	0.0511104
3OAS13M14_m1	0.0511104
3OAS140_m1	0.126143
3OAS160_m1	0.0511104
3OAS180_m1	0.0511104
3OAS3M4_m1	0.0511104
3OAS4M3O6_m1	0.0511104
3OAS4M6_m1	0.0511104
3OAS5M6_m1	0.0511104
3OAS60_m1	0.14115
3OAS6M8_m1	0.0511104
3OAS7M8_m1	0.0511104
3OAS80_m1	0.14115
3OAS8M10_m1	0.0511104
3OAS9M10_m1	0.0511104
4ABZt2_m1	0
4HTHRS_m1	0
4NTPPH2_m1	0
5AIZCDC_m1	0
5DOAN_m1	0
5MTHCYST_m1	0
6PHBG_m1	0
AACOAT_m1	0
AACPS7_m1	0
ABUTt2r_m1	0
ACACT2r_m1	0
ACACT3r_m1	0
ACACT4r_m1	0
ACACT5r_m1	0
ACALD_m1	0
ACALDt_m1	0
ACBIPGT_m1	0.0018579
ACCOACL_m1	1.54744
ACGALK3_m1	0
ACGALt2r_m1	0
ACGAMK_m1	0
ACGAMT_m1	0
ACGAMtr2_m1	0
ACGApts_m1	0
ACGK_m1	0.151736
ACGS_m1	0
ACHBPL_m1	0.337621
ACKr_m1	-9.96999
ACLS_a_m1	1.12699
ACLS_b_m1	-0.789364
ACOAAGPAT140_m1	0
ACOAAGPAT160_m1	0
ACOAAGPAT180_m1	0
ACOAAGPATAI15_m1	0
ACOAAGPATAI17_m1	0.0255552
ACOAAGPATI14_m1	0
ACOAAGPATI15_m1	0
ACOAAGPATI16_m1	0
ACOAAGPATI17_m1	0.0255552
ACOAD2_m1	0
ACOAD3rev_m1	0
ACOAD4rev_m1	0
ACOAD5rev_m1	0
ACOATA_m1	0.14115
ACOCT_m1	0
ACONT_m1	1000
ACONTa_m1	-1000
ACONTb_m1	-1000
ACOTA_m1	-0.151736
ACPACT_m1	0
ACPS1_m1	0.0018579
ACt2r_m1	-10
ADCL_m1	0.0055737
ADCS_m1	0.0055737
ADK1_m1	1000
ADK10_m1	-998.591
ADK11_m1	1000
ADK2_m1	0.0018579
ADK3_m1	999.733
ADK5_m1	-1000
ADK7_m1	-0.0982902
ADK8_m1	1000
ADK9_m1	-1000
ADMDCr_m1	0.0018579
ADNCYC_m1	0
ADNUC_m1	0
ADOCBIK2_m1	0.0018579
ADOCBLS_m1	0.0018579
ADPRDP_m1	0
ADPT_m1	0.0018579
ADSL1r_m1	0.167218
ADSL2r_m1	0.183312
ADSS_m1	0.167218
AGDC_m1	0
AGDC2_m1	0
AGMHE_m1	0.0600264
AGPAT120_m1	0
AGPAT140_m1	0
AGPAT141_m1	0
AGPAT160_m1	0
AGPAT161_m1	0
AGPAT180_m1	0.0255552
AGPAT181_m1	0
AGPR_m1	-0.151736
AHCYSNS_r_m1	0
AHEXASE3_m1	0
AHSERL2_m1	0
AHSERL3_m1	0
AICART_m1	0.26365
AIHPDCOATA_m1	0.0511104
AIRC4_m1	0.183312
AKGS_m1	0.129999
AKP1_m1	0.0055737
ALAALA_m1	0.0150066
ALAASP1c_m1	-2.27374e-13
ALAASPabc_m1	0
ALACI_m1	1000
ALAGLN1c_m1	-2.27374e-13
ALAGLNabc_m1	0
ALAGLU1c_m1	-2.27374e-13
ALAGLUabc_m1	0
ALAGLY1c_m1	-2.27374e-13
ALAGLYabc_m1	0
ALAHIS1c_m1	0
ALAHISabc_m1	0
ALALEU1c_m1	0
ALALEUabc_m1	0
ALAR_m1	0.0300132
ALATHR1c_m1	0
ALATHRabc_m1	0
ALAt2r_m1	-0.193717
ALCD19_m1	0.114998
ALCD2x_m1	0
ALKP_m1	0
ALLTN_m1	0
AMALT1_m1	0
AMALT2_m1	0
AMALT3_m1	0
AMALT4_m1	0
AMANK_m1	0
AMMQT7rev_m1	0
AMMQT8r_m1	0.0018579
AMPTASECG_m1	0
AMPTASEGC_m1	0
AMY1e_m1	0
AMYLOPECTe_m1	0
AMYLe_m1	0
AMYe_m1	0
ANPRT_m1	0.0501196
ANS_m1	0.0501196
ANS2_m1	0
AOBUTDs_m1	0
APRAUR_m1	0
ARABASE3e_m1	0
ARABINOGALASEe_m1	0
ARABINOXYL_DEGe_m1	0
ARAI_m1	0
ARBTpts_m1	0
ARBabc_m1	0
ARGSL_m1	0.14802
ARGSSr_m1	0.14802
ASAD_m1	-1.0331
ASNS1_m1	0.120498
ASNt2r_m1	0
ASPCT_m1	0.124187
ASPKi_m1	1.0331
ASPT_m1	998.986
ASPTA_m1	-1000
ASPt2r_m1	1
ATPPRT_m1	0.0803376
ATPS4_m1	1.39146
BACCLi_m1	0
BGLA_m1	0
BGLAr_m1	0
BPNT_m1	0.0018579
BTNCLi_m1	1.54744
BTNabc_m1	0
BUTCTr_m1	0
BUTt2r_m1	0
CAt4i_m1	0.0018579
CBIAT_m1	0.0018579
CBPS_m1	0.272207
CD2abc1_m1	0
CD2t6r_m1	0
CDOSKT_m1	0.0150066
CDPMEK_m1	0.209662
CELLBabc_m1	0
CGLYabc_m1	0
CHORM_m1	0.280012
CHORS_m1	0.341279
CHRPL_m1	0.0018579
CHTBSabc_m1	0
CLPNS180_m1	0.0063888
CLPNSAI17_m1	0.0063888
CLPNSI17_m1	0.0063888
CMLDC_m1	0
CO2t_m1	-1.48127
COBALTt5_m1	-0.0018579
CPPPGO_m1	0.00503378
CPPPGO2_m1	0
CTPS1_m1	0
CTPS2_m1	0.060075
CYO1b_m1	0
CYOO3_m1	0
CYSDS_m1	0.0778789
CYSS_m1	0
CYSS3r_m1	0
CYSTGL_m1	0
CYSTL_m1	0
CYSTS_m1	0
CYSt2r_m1	0.12914
CYTDK1_m1	0
CYTDK2_m1	0
CYTDK4_m1	0
CYTDt2r_m1	0
Cuabc_m1	0.0018579
Cut1_m1	0
DAPDC_m1	0.171264
DAPE_m1	0.186271
DASYN120_m1	0
DASYN140_m1	0
DASYN141_m1	0
DASYN160_m1	0
DASYN161_m1	0
DASYN180_m1	0.0218394
DASYN181_m1	0
DASYNAI15_m1	0
DASYNAI17_m1	0.0255552
DASYNI14_m1	0
DASYNI15_m1	0
DASYNI16_m1	0
DASYNI17_m1	0.0255552
DB4PS_m1	0
DDCAt_m1	0
DDPA_m1	0.341279
DEXTRINASE_m1	0
DEXTRINabc_m1	0
DGK1_m1	0
DHAD1_m1	0.789364
DHAD2_m1	0.337621
DHDPRy_m1	0.186271
DHDPS_m1	0.186271
DHFOR2_m1	0
DHFR_m1	0.0151863
DHFS_m1	0.0055737
DHNAOPT_m1	0
DHNAOT4_m1	0.0037158
DHNAOT7_m1	0
DHNPA_m1	0.0055737
DHNPA2_m1	0
DHORD2_m1	0
DHORD5_m1	0.120471
DHORDfum_m1	0
DHORDi_m1	0.0037158
DHORTS_m1	-0.124187
DHPPDA_m1	0
DHPS_m1	0.0055737
DHPS2_m1	0
DHQS_m1	0.341279
DHQTi_m1	0.341279
DMATT_m1	0.0205803
DMPPS_m1	0
DMPPS2r_m1	0.0205803
DMQMT_m1	0.0018579
DM_2HYMEPH_m1	0
DM_5DRIB_m1	0
DM_5MTR_m1	0.0018579
DM_GCALD_m1	0
DM_atp_c__m1	0
DM_clpn180(c)_m1	0
DM_clpnai17(c)_m1	0
DM_clpni17(c)_m1	0
DM_dad_5_m1	0
DM_dhptd(c)_m1	0
DM_kdo2lipid4L(c)_m1	0
DPCOAK_m1	0.0037158
DPRr_m1	0
DRBK_m1	0
DTMPK_m1	0.0096126
DUTPDP_m1	0
DXPRIr_m1	0.209662
DXPS_m1	0.209662
E4PD_m1	0
EAR100x_m1	0.14115
EAR10M12_m1	0.0511104
EAR11M12_m1	0.0511104
EAR120x_m1	0.14115
EAR12M14x_m1	0.0511104
EAR13M14_m1	0.0511104
EAR140x_m1	0.066117
EAR14M16x_m1	0.0511104
EAR15M16x_m1	0.0511104
EAR160x_m1	0.0511104
EAR180x_m1	0.0511104
EAR40x_m1	0.14115
EAR4M6_m1	0.0511104
EAR5M6_m1	0.0511104
EAR60x_m1	0.14115
EAR6M8_m1	0.0511104
EAR7M8x_m1	0.0511104
EAR80x_m1	0.14115
EAR8M10_m1	0.0511104
EAR9M10x_m1	0.0511104
ECOAH2_m1	0
ECOAH3_m1	0
ECOAH4_m1	0
ECOAH5_m1	0
EDTXS1_m1	0.0150066
EDTXS2_m1	0.0150066
EHGLAT_m1	0
ENO_m1	16.4783
ETOHt_m1	0
EX_12ppd_S(e)_m1	0
EX_4abut(e)_m1	0
EX_4abz(e)_m1	0
EX_5mthf(e)_m1	0
EX_C02528(e)_m1	0
EX_ac(e)_m1	10
EX_acald(e)_m1	0
EX_acgal(e)_m1	0
EX_acgam(e)_m1	0
EX_ala_L(e)_m1	0.193717
EX_alaasp(e)_m1	0
EX_alagln(e)_m1	0
EX_alaglu(e)_m1	0
EX_alagly(e)_m1	0
EX_alahis(e)_m1	0
EX_alaleu(e)_m1	0
EX_alathr(e)_m1	0
EX_amylopect900(e)_m1	0
EX_amylose300(e)_m1	0
EX_arab_L(e)_m1	0
EX_arabinogal(e)_m1	0
EX_arabinoxyl(e)_m1	0
EX_arabttr(e)_m1	0
EX_arbt(e)_m1	0
EX_asn_L(e)_m1	0
EX_asp_L(e)_m1	-1
EX_biomass(e)_m1	0.6
EX_btn(e)_m1	0
EX_but(e)_m1	0
EX_ca2(e)_m1	-0.0018579
EX_cd2(e)_m1	0
EX_cellb(e)_m1	0
EX_cgly(e)_m1	0
EX_cholate(e)_m1	0
EX_chtbs(e)_m1	0
EX_cl(e)_m1	-0.0018579
EX_co2(e)_m1	1.48127
EX_cobalt2(e)_m1	-0.0018579
EX_cu2(e)_m1	-0.0018579
EX_cys_L(e)_m1	-0.12914
EX_cytd(e)_m1	0
EX_ddca(e)_m1	0
EX_dextrin(e)_m1	0
EX_dgchol(e)_m1	0
EX_etoh(e)_m1	0
EX_fe2(e)_m1	-0.00874958
EX_fe3(e)_m1	-0.0018579
EX_fol(e)_m1	0
EX_for(e)_m1	4.79601
EX_fru(e)_m1	0
EX_fuc_L(e)_m1	0
EX_gal(e)_m1	0
EX_galt(e)_m1	0
EX_gam(e)_m1	0
EX_gcald(e)_m1	0
EX_gchola(e)_m1	0
EX_glc_D(e)_m1	-0.632055
EX_glcur(e)_m1	0
EX_gln_L(e)_m1	0.291138
EX_glu_L(e)_m1	-0.832092
EX_gly(e)_m1	0
EX_glyasn(e)_m1	0
EX_glyasp(e)_m1	0
EX_glyc(e)_m1	0
EX_glycys(e)_m1	0
EX_glygln(e)_m1	0
EX_glyglu(e)_m1	0
EX_glyleu(e)_m1	0
EX_glymet(e)_m1	0
EX_glyphe(e)_m1	0
EX_glypro(e)_m1	0
EX_glytyr(e)_m1	0
EX_h(e)_m1	16.7916
EX_h2o(e)_m1	-29.3285
EX_hg2(e)_m1	0
EX_his_L(e)_m1	0.0327792
EX_ile_L(e)_m1	0.14143
EX_inulin(e)_m1	0
EX_k(e)_m1	-0.0018579
EX_kesto(e)_m1	0
EX_kestopt(e)_m1	0
EX_kestottr(e)_m1	0
EX_lac_L(e)_m1	7.69138
EX_lcts(e)_m1	0
EX_leu_L(e)_m1	0.172242
EX_lys_L(e)_m1	0
EX_malt(e)_m1	0
EX_malthx(e)_m1	0
EX_malttr(e)_m1	0
EX_man(e)_m1	0
EX_mantr(e)_m1	0
EX_melib(e)_m1	0
EX_met_D(e)_m1	0
EX_met_L(e)_m1	0
EX_metala(e)_m1	0
EX_metsox_R_L(e)_m1	0
EX_metsox_S_L(e)_m1	0
EX_mg2(e)_m1	-0.0018579
EX_mn2(e)_m1	-0.0018579
EX_mnl(e)_m1	0
EX_mqn7(e)_m1	0
EX_na1(e)_m1	0
EX_nac(e)_m1	-0.0037158
EX_nh4(e)_m1	3.35221
EX_o2(e)_m1	0
EX_orn(e)_m1	0
EX_pb(e)_m1	0
EX_phe_L(e)_m1	0.070476
EX_pi(e)_m1	-0.487248
EX_pnto_R(e)_m1	-0.0037158
EX_pro_L(e)_m1	0.064412
EX_pullulan1200(e)_m1	0
EX_pydam(e)_m1	0
EX_pydx(e)_m1	-8.61743
EX_pydxn(e)_m1	0
EX_raffin(e)_m1	0
EX_rib_D(e)_m1	0
EX_ribflv(e)_m1	-0.0037158
EX_rmn(e)_m1	0
EX_salcn(e)_m1	0
EX_sbt_D(e)_m1	0
EX_ser_L(e)_m1	0.258454
EX_sheme(e)_m1	0
EX_so4(e)_m1	-0.00437479
EX_starch1200(e)_m1	0
EX_strch1(e)_m1	0
EX_strch2(e)_m1	0
EX_stys(e)_m1	0
EX_succ(e)_m1	0
EX_sucr(e)_m1	0
EX_taur(e)_m1	0
EX_tchola(e)_m1	0
EX_tdchola(e)_m1	0
EX_thf(e)_m1	0
EX_thm(e)_m1	-0.0018579
EX_thr_L(e)_m1	0.302169
EX_tre(e)_m1	0
EX_trp_L(e)_m1	0.0217984
EX_tsul(e)_m1	0
EX_tyr_L(e)_m1	0.044416
EX_val_L(e)_m1	0.12944
EX_xan(e)_m1	0
EX_xyl_D(e)_m1	0
EX_xylan(e)_m1	0
EX_zn2(e)_m1	-0.0018579
F6PE4PL_m1	999.999
FACOAL140_m1	0
FACOAL160_m1	0
FACOAL161_m1	0
FACOAL180_m1	0
FACOAL181_m1	0
FACOALAI15_m1	0
FACOALAI17_m1	0
FACOALI14_m1	0
FACOALI15_m1	0
FACOALI16_m1	0
FACOALI17_m1	0
FBA_m1	0.725164
FBA2_m1	0.114998
FBA3_m1	0
FCI_m1	0
FCLK_m1	0
FCLPA_m1	0
FCLTc_m1	0.00503378
FE2abc_m1	0.00874958
FE3abc_m1	0.0018579
FFSD_m1	0
FMNAT_m1	0.0018579
FMNRx2_m1	0
FOLD3_m1	0
FOLte_m1	0
FORt2r_m1	-4.79601
FPGS_m1	0
FPGS7_m1	0
FPGS_tm_m1	0
FRD2_m1	0.120471
FRD3_m1	0.0037158
FRD7_m1	999.991
FRDOr_m1	0
FRTT_m1	0.0055737
FRUpts_m1	0.114998
FRUt2r_m1	-0.114998
FTHFCL_m1	0
FTHFL_m1	0
FUCt2_1_m1	0
FUM_m1	999.355
G1PACT_m1	0.0600264
G1PTT_m1	0.0150066
G1SAT_m1	0.0551334
G3PAT180_m1	0.0255552
G3PATAI17_m1	0.0255552
G3PATI17_m1	0.0255552
G3PD1_m1	-1000
G3PD2_m1	1000
G5SADs_m1	0.175022
G5SDr_m1	0.175022
G6PBDH_m1	-0.442023
G6PDA_m1	3.92279
G6PDH2r_m1	0.442023
G6PI_m1	-1000
G6PI3_m1	-999.558
GALAM6PDA_m1	0
GALK_m1	0
GALS3_m1	0
GALT_m1	1000
GALT1_m1	0.0150066
GALTpts_m1	0
GALU_m1	-999.94
GALabc_m1	0
GAMpts_m1	0
GAPD_m1	17.4021
GARFTi_m1	0.130002
GART_m1	0.05331
GCALDD_m1	0.0055737
GCALDt_m1	0
GCCb_m1	0
GCCc_m1	0
GCDCHOLBHSe_m1	0
GCHOLBHSe_m1	0
GF6PTA_m1	3.98282
GGTT_m1	0.0055737
GHMT2r_m1	0.494808
GK1_m1	1000
GK2_m1	-999.902
GLCP3_m1	0
GLCTR1_m1	0.0150066
GLCTR2_m1	0.0150066
GLCTR3_m1	0.0150066
GLCTR4r_m1	0
GLCURt2r_m1	0
GLCabc_m1	0.114998
GLCpts_m1	0.517056
GLGC_m1	0
GLKKpppi_m1	0
GLNS_m1	0
GLNSP1_m1	0
GLNSP2_m1	0
GLNSP3_m1	0
GLNt2r_m1	-0.291138
GLU5K_m1	0.175022
GLUDC_m1	0
GLUDy_m1	-1000
GLUOX_m1	-3.15458
GLUPRT_m1	0.183312
GLUR_m1	-0.0150066
GLUSy_m1	0
GLUTRR_m1	0.0551334
GLUTRS_m1	0.0551334
GLUt2r_m1	0.832092
GLXCL_m1	0.00278685
GLYASN1c_m1	0
GLYASNabc_m1	0
GLYASP1c_m1	0
GLYASPabc_m1	0
GLYCLTDxr_m1	0.0055737
GLYCYSabc_m1	0
GLYCt_m1	0
GLYGLN1c_m1	0
GLYGLNabc_m1	0
GLYGLU1c_m1	0
GLYGLUabc_m1	0
GLYK_m1	0.134165
GLYLEUHYDROc_m1	0
GLYLEUPEPT1tc_m1	0
GLYMET1c_m1	0
GLYMETabc_m1	0
GLYPHEHYc_m1	0
GLYPHEabc_m1	0
GLYPROPRO1c_m1	0
GLYPROabc_m1	0
GLYTYR1c_m1	0
GLYTYRabc_m1	0
GLYt2r_m1	0
GMHEPAT_m1	0.0600264
GMHEPK_m1	0.0600264
GMHEPPA_m1	0.0600264
GMPS2_m1	0.0964323
GND_m1	0
GNK_m1	0
GNNUC_m1	0
GPDDA1_m1	0
GPDDA2_m1	0
GPDDA4_m1	0
GRTT_m1	0.0205803
GTPCI_m1	0.0055737
GTPCII_m1	0
GTPDPK_m1	0
GUAPRT_m1	0
H2CO3D_m1	2.00296
H2Ot_m1	29.3285
HACD2_m1	0
HACD3_m1	0
HACD4_m1	0
HACD5_m1	0
HBZOPT_m1	0.0018579
HCYSMT_m1	0
HEPK1_m1	0.0150066
HEPK2_m1	0.0150066
HEPT1_m1	0.0150066
HEPT2_m1	0.0150066
HEPT3_m1	0.0150066
HEPT4_m1	0.0150066
HETT_m1	0.0055737
HETZK_m1	0
HEX1_m1	0
HEX7_m1	0
HEXTT_m1	0.0055737
HG2abc_m1	0
HISTD_m1	0.0803376
HISTDOX_m1	0
HISTLOX_m1	0
HISTP_m1	0.0803376
HISt2r_m1	-0.0327792
HMBS_m1	0.00689168
HPPK2_m1	0
HSDx_m1	-1000
HSDy_m1	999.153
HSK_m1	0.766431
HSST_m1	0.0803958
HSTPTr_m1	-0.0803376
HXPRT_m1	0
ICDHy_m1	0
ICHORS_m1	0.0037158
IG3PS_m1	0.0803376
IGPDH_m1	0.0803376
IGPS_m1	0.0501196
IHPDCOATA_m1	0.0511104
ILETA_m1	-0.28651
ILEabc_m1	0
ILEt2r_m1	-0.14143
IMPC_m1	-0.26365
IMPD_m1	0.0964323
INSH_m1	0
INULINASE_m1	0
INULINabc_m1	0
IPDPS_m1	0
IPDPS2_m1	0.189082
IPMDr_m1	0.448587
IPPMIa_m1	-0.448587
IPPMIb_m1	-0.448587
ISOMALT_m1	0
IVCOATA_m1	0.0511104
KARA1_m1	999.211
KARA2_m1	-999.662
KARA3_m1	-1000
KAS14_m1	0.14115
KDOCT2_m1	0.0450198
KDOS_m1	0.0450198
KESTOASEe_m1	0
KESTOPTASEe_m1	0
KESTOTTRASEe_m1	0
Kt3r_m1	-0.0037158
L2A6ODs_m1	0
LACZ_m1	0
LARGNAT_m1	-0.116824
LCARS_m1	0
LCTSabc_m1	0
LDH_L_m1	-7.69138
LEUTA_m1	-0.397476
LEUabc_m1	0
LEUt2r_m1	-0.172242
LPADSS_m1	0.0150066
LPLIPAL1A120_m1	0
LPLIPAL1A140_m1	0
LPLIPAL1A141_m1	0
LPLIPAL1A160_m1	0
LPLIPAL1A161_m1	0
LPLIPAL1A180_m1	0
LPLIPAL1A181_m1	0
LPLIPAL1E120_m1	0
LPLIPAL1E140_m1	0
LPLIPAL1E141_m1	0
LPLIPAL1E160_m1	0
LPLIPAL1E161_m1	0
LPLIPAL1E180_m1	0
LPLIPAL1E181_m1	0
LPLIPAL1G120_m1	0
LPLIPAL1G140_m1	0
LPLIPAL1G141_m1	0
LPLIPAL1G160_m1	0
LPLIPAL1G161_m1	0
LPLIPAL1G180_m1	0
LPLIPAL1G181_m1	0
LPLIPAL2A120_m1	0
LPLIPAL2A140_m1	0
LPLIPAL2A141_m1	0
LPLIPAL2A160_m1	0
LPLIPAL2A161_m1	0
LPLIPAL2A180_m1	0
LPLIPAL2A181_m1	0
LPLIPAL2E120_m1	0
LPLIPAL2E140_m1	0
LPLIPAL2E141_m1	0
LPLIPAL2E160_m1	0
LPLIPAL2E161_m1	0
LPLIPAL2E180_m1	0
LPLIPAL2E181_m1	0
LPLIPAL2G120_m1	0
LPLIPAL2G140_m1	0
LPLIPAL2G141_m1	0
LPLIPAL2G160_m1	0
LPLIPAL2G161_m1	0
LPLIPAL2G180_m1	0
LPLIPAL2G181_m1	0
LYSabc_m1	0
L_AROND_m1	-999.883
L_ARONR_m1	1000
L_LACD2_m1	0
L_LACD3_m1	0
L_LACDr_m1	0
L_LACt2r_m1	-7.69138
M1PD_m1	0
MADGBG_m1	0
MALT_m1	0
MALT6PH_m1	0
MALTATr_m1	0
MALTHXabc_m1	0
MALTTRabc_m1	0
MALTabc_m1	0
MALTpts_m1	0
MANA4_m1	2.27374e-13
MANTRabc_m1	0
MANpts_m1	0
MBDGBG_m1	0
MCOATA_m1	1.54744
MDH_m1	999.355
MECDPDH2_m1	0.209662
MECDPS_m1	0.209662
MELIBabc_m1	0
MEPCT_m1	0.209662
METALA1c_m1	0
METALAabc_m1	0
METAT_m1	0.0037158
METDabc_m1	0
METFR_m1	-1000
METSOX1abc_m1	0
METSOX2abc_m1	0
METabc_m1	0
MG2abc_m1	0
MGt5_m1	-0.0018579
MI1PI_m1	0
MI1PP_m1	0
MI3PP_m1	0
MI4PP_m1	0
MICITDr_m1	0
MK7te_m1	0
MLTG1_m1	0
MLTG2_m1	0
MLTG3_m1	0
MLTG4_m1	0
MLTG5_m1	0
MNLpts_m1	0
MNt2_m1	0.0018579
MOAT_m1	0.0150066
MOAT3C_m1	0.0150066
MTAN_m1	0.0018579
MTHFC_m1	0.39551
MTHFD_m1	0.39551
MTHFTe_m1	0
MTHPTGHM_m1	0
NACabc_m1	0
NACt2r_m1	-0.0037158
NADK_m1	0.0018579
NADK2_m1	0
NADS1_m1	0
NADS2_m1	0.0037158
NAPRT_m1	0.0055737
NAt3_1_m1	-0.064412
NDPK1_m1	1000
NDPK2_m1	-999.756
NDPK3_m1	-1000
NDPK4_m1	-998.566
NDPK5_m1	-1000
NDPK6_m1	999.99
NDPK7_m1	1000
NDPK8_m1	-1000
NDPK9_m1	0
NH4tb_m1	-3.35221
NNATr_m1	0.0037158
NNDMBRT_m1	0.0018579
NOPHMO_m1	0
NPHS_m1	0.0037158
NTD1_m1	0
NTD10_m1	0
NTD11_m1	0
NTD2_m1	0
NTD4_m1	0
NTD5_m1	0
NTD6_m1	0
NTD7_m1	0
NTD8_m1	0
NTD9_m1	0
O16G2e_m1	0
O2t_m1	0
OAASr_m1	0
OBTFL_m1	0
OCBT_m1	0.14802
OCDCAtr_m1	0
OHPBAT_m1	0
OHPHM_m1	0.0018579
OIVD1r_m1	0.0511104
OIVD2_m1	0
OIVD3_m1	0.0511104
OMBZLM_m1	0.0018579
OMMBLHX3_m1	0.0018579
OMPDC_m1	0.124187
OMPHHX3_m1	0.0018579
OPHBDC_m1	0.0018579
OPHHX3_m1	0.0018579
ORNDC_m1	0.0037158
ORNTAC_m1	0.151736
ORNabc_m1	0
OROTPT_m1	0.124187
P5CRyr_m1	-1000
PAPPT2_m1	0
PAPPT3_m1	0.0150066
PBt_m1	0
PDHc_m1	0
PEPGLY_m1	0.0150066
PFK_m1	0.725164
PFK_2_m1	0
PFL_m1	4.84746
PGAMT_m1	-0.0600264
PGCDr_m1	0.926508
PGI_m1	1000
PGK_m1	-17.4021
PGL_m1	0
PGLYCP_m1	0
PGM_m1	-16.4783
PGMT_m1	-0.075033
PGPP180_m1	0.0191664
PGPPAI17_m1	0.0191664
PGPPI17_m1	0.0191664
PGSA120_m1	0
PGSA140_m1	0
PGSA141_m1	0
PGSA160_m1	0
PGSA161_m1	0
PGSA180_m1	0.0191664
PGSA181_m1	0
PGSAAI15_m1	0
PGSAAI17_m1	0.0191664
PGSAI14_m1	0
PGSAI15_m1	0
PGSAI16_m1	0
PGSAI17_m1	0.0191664
PHETA1_m1	-0.163188
PHEt2r_m1	-0.070476
PIabc_m1	0.487248
PKL_m1	-992.679
PLPS_m1	990.544
PMDPHT_m1	0
PMTCOATA_m1	0
PNTK_m1	0.0037158
PNTOabc_m1	0.0037158
PPA_m1	1.65046
PPAKr_m1	0
PPBNGS_m1	0.0275667
PPCDC_m1	0.0037158
PPCK_m1	0
PPCr_m1	-0.528279
PPNCL3_m1	0
PPNDH_m1	0.163188
PPPGO3_m1	0.00503378
PPTT_m1	0.0055737
PRAGS_m1	0.183312
PRAI_m1	0.0501196
PRAIS_m1	0.183312
PRAMPC_m1	0.0803376
PRASCSi_m1	0.183312
PRATPP_m1	0.0803376
PRFGS_m1	0.183312
PRMICI_m1	0.0803376
PRO1x_m1	999.825
PROt4r_m1	-0.064412
PRPPS_m1	0.445388
PSCVT_m1	0.341279
PSD180_m1	0.002673
PSDAI17_m1	0.0063888
PSDI17_m1	0.0063888
PSERT_m1	0.926508
PSP_L_m1	0.926508
PSSA180_m1	0.002673
PSSAAI17_m1	0.0063888
PSSAI17_m1	0.0063888
PTA2_m1	0
PTAr_m1	2.65026
PTPAT_m1	0.0037158
PULLe_m1	0
PYDAMK_m1	0
PYDAMtr_m1	0
PYDXK_m1	8.61743
PYDXNK_m1	0
PYDXNtr_m1	0
PYDXtr_m1	8.61743
PYK_m1	14.6204
RAFFabc_m1	0
RAFGH_m1	0
RB5PE_m1	0
RBFK_m1	0.0018579
RBFSa_m1	0
RBFSb_m1	0
RBK_m1	0
RBK_Dr_m1	-0.0450198
RBK_L1_m1	0
RBLIi_m1	0.0450198
RBP4E_m1	0
RE1944C_m1	0
RHAT1_m1	0.0150066
RHCCE_m1	0
RIBFLVt2r_m1	0.0037158
RIBabc_m1	0
RMNt2_m1	0
RNTR1_m1	0.0096126
RNTR2_m1	0.0096126
RNTR3_m1	0.0096126
RNTR4_m1	0.0096126
RPE_m1	7.72292
RPI_m1	-0.847637
RZ5PP_m1	0.0018579
S7PIr_m1	0.0600264
SALCpts_m1	0
SBTD_D2_m1	0
SBTpts_m1	0
SDPDS_m1	0.186271
SDPTA_m1	-0.186271
SERATi_m1	0
SERt2r_m1	-0.258454
SHCHD2_m1	0.0018579
SHCHF_m1	0.0018579
SHEMEabc_m1	0
SHK3Dr_m1	0.341279
SHKK_m1	0.341279
SHSL2_m1	0.0803958
SO4t2_m1	0.00437479
SPMS_m1	0.0018579
STCOATA_m1	0
STYSGH_m1	-2.27374e-13
STYSabc_m1	0
SUCBZL_m1	0.0037158
SUCBZS_m1	0.0037158
SUCCt2r_m1	0
SUCD1_m1	1000
SUCD4_m1	999.989
SUCDi_m1	0
SUCDimq_m1	0
SUCOAS_m1	0.396665
SUCR_m1	0
SUCpts_m1	0
TALA_m1	0.342223
TCDCHOLBHSe_m1	0
TCHOLBHSe_m1	0
TDCOATA_m1	0
TDPDRE_m1	0.0150066
TDPDRRr_m1	0.0150066
TDPGDH_m1	0.0150066
TDSK_m1	0.0150066
TECA5S140_m1	0
TECA5S160_m1	0
TECA5S180_m1	0
TECA5SAI15_m1	0
TECA5SAI17_m1	0
TECA5SI14_m1	0
TECA5SI15_m1	0
TECA5SI16_m1	0
TECA5SI17_m1	0
TECAAE_m1	0
TECAGE_m1	0
TECAUE_m1	0
TGBPA_m1	0
THD1_m1	-9.08361
THD2_m1	0
THDPS_m1	0.186271
THFte_m1	0
THIORDXi_m1	0
THMabc_m1	0.0018579
THRAi_m1	0
THRD_L_m1	0.337621
THRS_m1	0.766431
THRt2r_m1	-0.302169
THZPSN_m1	0
TKT1_m1	0.402249
TKT2_m1	1000
TMDPK_m1	0.0018579
TMDS_m1	0.0096126
TMPPP_m1	0
TPI_m1	1000
TRDRr_m1	0.0384504
TRE6PH_m1	0
TREpts_m1	0
TRPS1_m1	0.0501196
TRPS2_m1	0
TRPS3_m1	0
TRPTA_m1	0
TRPt2r_m1	-0.0217984
TRSARr_m1	0.00278685
TSULabc_m1	0
TTDCAtr_m1	0
TYRTA_m1	0
TYRt2r_m1	-0.044416
U23GAAT_m1	0.0300132
UAAGDS_m1	0.0150066
UAG4E_m1	0
UAGAAT_m1	0.0300132
UAGCVT_r_m1	0.0150066
UAGDP_m1	0.0600264
UAGPT2_m1	0
UAGPT3_m1	0.0150066
UAMAGS_m1	0.0150066
UAMAS_m1	0.0150066
UAPGR_m1	0.0150066
UDCPDP_m1	0.0150066
UDCPDPS_m1	0.0150066
UDPG4E_m1	0
UDPGALM_m1	0
UGLT_m1	-1000
UGMDDS_m1	0.0150066
UHGADA_m1	0.0300132
UMPK_m1	0.1542
UPP3MT_m1	0.0018579
UPP3S_m1	0.00689168
UPPDC1_m1	0.00503378
UPPRT_m1	0
URIDK3_m1	-0.0096126
URIK1_m1	0
URIK2_m1	0
URIK3_m1	0
URIK9_m1	0
USHD_m1	0.0150066
UTPATPT_m1	-1000
VALTA_m1	-0.836272
VALabc_m1	0
VALt2r_m1	-0.12944
VPAMTr_m1	0.495495
XANt2r_m1	0
XPPT_m1	0
XTSNH_m1	0
XYLAN_DEGe_m1	0
XYLI1_m1	0
XYLI2_m1	0.114998
XYLK_m1	0
XYLTD_Dr_m1	0
XYLabc_m1	0
XYLt_m1	0
YUMPS_m1	0
ZN2t4_m1	-0.0018579
ZNabc_m1	0
dreplication_m1	0.6
pbiosynthesis_m1	0.6
r0060_m1	0
r0082_m1	0
r0120_m1	0
r0127_m1	0
r0339_m1	0.00278685
r0345_m1	0
r0422_m1	0
r0671_m1	0.0037158
r0708_m1	0
r0775_m1	0
r0777_m1	0
r0792_m1	999.914
r1162_m1	0
r2137_m1	0.0018579
rtranscription_m1	0.6
sink_gthrd(c)_m1	0
BIOMASS_m1	0.6
EX_ocdca(e)_m1	0
EX_ttdca(e)_m1	0
H2SO_d1	-0.00251689
OMCDC_d1	0.448587
METS_1_d1	0.0841116
PDBL_3_d1	-999.16
NTPP4_d1	-0.331348
12DGR180ti_m2	0
23DHMPO_m2	-1000
26DAPLLAT_m2	999.87
2AHBUTI_m2	1000
2DHPL_m2	-1.01474e-13
2HBO_m2	0
2MBCOATA_m2	0.0332582
3HAD100_m2	0.0332582
3HAD10M12_m2	0.0332582
3HAD11M12_m2	0.0332582
3HAD120_m2	0.0332582
3HAD12M14_m2	0.0332582
3HAD13M14_m2	0.0332582
3HAD140_m2	0.0332582
3HAD14M16_m2	0.0332582
3HAD15M16_m2	0.0332582
3HAD160_m2	0.0332582
3HAD180_m2	0.0332582
3HAD40_m2	0.0332582
3HAD4M6_m2	0.0332582
3HAD5M6_m2	0.0332582
3HAD60_m2	0.0332582
3HAD6M8_m2	0.0332582
3HAD7M8_m2	0.0332582
3HAD80_m2	0.0332582
3HAD8M10_m2	0.0332582
3HAD9M10_m2	0.0332582
3HBCOAE_m2	-998.032
3MOBS_m2	-1.38445e-13
3MOPt2r_m2	0
3OAR100_m2	0.0332582
3OAR10M11_m2	0
3OAR10M12_m2	0.0332582
3OAR11M12_m2	0.0332582
3OAR120_m2	0.0332582
3OAR12M13_m2	0
3OAR12M14_m2	0.0332582
3OAR13M14_m2	0.0332582
3OAR140_m2	0.0332582
3OAR14M15_m2	0
3OAR14M16_m2	0.0332582
3OAR15M16_m2	0.0332582
3OAR160_m2	0.0332582
3OAR180_m2	0.0332582
3OAR40_m2	0.0332582
3OAR4M5_m2	0
3OAR4M6_m2	0.0332582
3OAR5M6_m2	0.0332582
3OAR60_m2	0.0332582
3OAR6M7_m2	0
3OAR6M8_m2	0.0332582
3OAR7M8_m2	0.0332582
3OAR80_m2	0.0332582
3OAR8M10_m2	0.0332582
3OAR8M9_m2	0
3OAR9M10_m2	0.0332582
3OAS100_m2	0.0332582
3OAS10M11_m2	0
3OAS10M12_m2	0.0332582
3OAS11M12_m2	0.0332582
3OAS120_m2	0.0332582
3OAS121_m2	0
3OAS12M13_m2	0
3OAS12M14_m2	0.0332582
3OAS13M14_m2	0.0332582
3OAS140_m2	0.0332582
3OAS141_m2	0
3OAS160_m2	0.0332582
3OAS161_m2	0
3OAS180_m2	0.0332582
3OAS181_m2	0
3OAS2M3_m2	0
3OAS3M4_m2	0.0332582
3OAS4M3O6_m2	0.0332582
3OAS4M5_m2	0
3OAS4M6_m2	0.0332582
3OAS5M6_m2	0.0332582
3OAS60_m2	0.0332582
3OAS6M7_m2	0
3OAS6M8_m2	0.0332582
3OAS7M8_m2	0.0332582
3OAS80_m2	0.0332582
3OAS8M10_m2	0.0332582
3OAS8M9_m2	0
3OAS9M10_m2	0.0332582
4HBZt2_m2	0
4HTHRS_m2	0
4NTPPH2_m2	0
5DGLCNR_m2	0
6PHBG_m2	0
6PHBG2_m2	0
A5PISO_m2	0
AACOAT_m2	0
AACPS7_m2	0
AB6PGH_m2	0
AB6PGH2_m2	0
ABUTD_m2	0
ACACT1r_m2	1.96778
ACACT2r_m2	0
ACACT3r_m2	0
ACACT4r_m2	0
ACACT5r_m2	0
ACACT6r_m2	0
ACACT7r_m2	0
ACALDt_m2	0
ACBIPGT_m2	0.00317588
ACCOACL_m2	0
ACCOALYS2_m2	0
ACGALt2r_m2	0
ACGAMK_m2	0
ACGAMPM_m2	0
ACGAMT_m2	0.00216732
ACGAMtr2_m2	0
ACGApts_m2	0
ACGK_m2	0.0837118
ACGS_m2	0
ACHBPL_m2	0
ACKr_m2	-0.220125
ACLS_a_m2	0
ACLS_b_m2	0
ACNAMabc_m2	0
ACNML_m2	0
ACOAAGPAT140_m2	0
ACOAAGPAT160_m2	0
ACOAAGPAT180_m2	0
ACOAAGPATAI15_m2	0
ACOAAGPATAI17_m2	0.0166291
ACOAAGPATI14_m2	0
ACOAAGPATI15_m2	0
ACOAAGPATI16_m2	0
ACOAAGPATI17_m2	0.0166291
ACOAD1i_m2	0
ACOAD20_m2	0
ACOADH2_m2	0
ACOATA_m2	0.0332582
ACOCT_m2	0
ACONT_m2	0.843724
ACOTA_m2	-0.0837118
ACPS1_m2	0.00317588
ACt2r_m2	1.53445
ADAD_m2	-0.210642
ADCPS1_m2	0
ADCPS2_m2	0
ADCYRS_m2	0
ADD_m2	0
ADK1_m2	1000
ADK10_m2	-1000
ADK11_m2	1000
ADK2_m2	0.00317588
ADK3_m2	-1000
ADK5_m2	999.569
ADK7_m2	1000
ADK8_m2	-1000
ADK9_m2	-1000
ADMDCr_m2	0.00317588
ADNCYC_m2	0
ADNK1_m2	0.0222312
ADOCBIK_m2	0.00317588
ADOCBLS_m2	0.00317588
ADOCBLabc_m2	0
ADPRDP_m2	0
ADPT_m2	0
ADSL1r_m2	0.0375209
ADSL2r_m2	0.0605249
ADSS_m2	0.0375209
AGDC_m2	0
AGMT_m2	0
AGPAT120_m2	0
AGPAT140_m2	0
AGPAT141_m2	0
AGPAT160_m2	0
AGPAT161_m2	0
AGPAT180_m2	0.0137394
AGPAT181_m2	0
AGPR_m2	-0.0837118
AHC_m2	0.0190553
AHCYSNS_r_m2	-2.27374e-13
AHMMPS_m2	0
AHSERL2_m2	0.213201
AHSERL3_m2	-0.161449
AICART_m2	0.0605249
AIHDUDPMG_m2	0.00288976
AIHDUPDG_m2	0.00288976
AIHPDCOATA_m2	0.0332582
AIPDCOATA_m2	0
AIRC4_m2	0.0605249
AKP1_m2	0
ALAALA_m2	0.00072244
ALAASP1c_m2	-2.27374e-13
ALAASPabc_m2	0
ALACI_m2	1000
ALAGLN1c_m2	-2.27374e-13
ALAGLNabc_m2	0
ALAGLU1c_m2	-2.27374e-13
ALAGLUabc_m2	0
ALAGLY1c_m2	-2.27374e-13
ALAGLYabc_m2	0
ALAHIS1c_m2	0
ALAHISabc_m2	0
ALALEU1c_m2	0
ALALEUabc_m2	0
ALAPGPL_m2	0.00072244
ALAR_m2	0.0859704
ALATHR1c_m2	0
ALATHRabc_m2	0
ALAt2r_m2	0.193717
ALKP_m2	0
ALTRH_m2	0
AMALT1_m2	0
AMALT2_m2	0
AMALT3_m2	0
AMALT4_m2	0
AMANAPEr_m2	0
AMANK_m2	0
AMMQT7rev_m2	0
AMMQT8r_m2	0.00317588
AMPMS2_m2	0
AMPN_m2	0
AMPTASECG_m2	0
AMPTASEGC_m2	0
AMY1e_m2	0
ARBTpts_m2	0
ARBabc_m2	0
ARGDC_m2	0
ARGSL_m2	0.07736
ARGSS_m2	0.07736
AROH_m2	0
ASAD_m2	-0.181954
ASNS1_m2	0.059332
ASNS2_m2	0
ASNt2r_m2	0
ASO3t_m2	0
ASO4t_m2	0
ASP1DC_m2	0.00635176
ASPCT_m2	0.24313
ASPKi_m2	0.181954
ASPO1_m2	0
ASPO5_m2	0
ASPO6_m2	0
ASPT_m2	0
ASPTA_m2	998.274
ASPt2r_m2	-1
ATPPRT_m2	0
ATPS4_m2	10.5595
BGLA_m2	0
BGLA1_m2	0
BPNT_m2	0.00317588
BTCOAACCOAT_m2	1.96778
BTCOADH_m2	1.96778
BTNCLi_m2	0
BTNabc_m2	0
BUTt2r_m2	-1.96778
CAt4i_m2	0.00317588
CBIAT_m2	0.00317588
CBL1abc_m2	0
CBL2abc_m2	0
CBPS_m2	0
CD2abc1_m2	0
CDPEAS_m2	0
CDPGLYCGPT_m2	0.00216732
CDPMEK_m2	0.084168
CELLBabc_m2	0
CGLYabc_m2	0
CHORM_m2	0
CHORS_m2	0.00952764
CITRH_m2	-0.32049
CLPNS140_m2	0
CLPNS160_m2	0
CLPNS180_m2	0.00343484
CLPNSAI15_m2	0
CLPNSAI17_m2	0.00343484
CLPNSI14_m2	0
CLPNSI15_m2	0
CLPNSI16_m2	0
CLPNSI17_m2	0.00343484
CO2t_m2	-0.735413
CPC3MT_m2	0
CPC4MT_m2	0
CPC5MT1_m2	0
CPC5MT2_m2	0
CPC6MT_m2	0
CPC6R_m2	0
CPC8MM_m2	0
CPPPGO_m2	0
CRO4t3_m2	0
CS4TASE_m2	0
CS4TASE2_m2	0
CS6TASE_m2	0
CSABCASE_A_e_m2	0
CSABCASE_B_e_m2	0
CSABCASE_C_e_m2	0
CTPS1_m2	0.0104496
CTPS2_m2	0
CYFO_m2	0
CYRDAAT_m2	0
CYRDAR_m2	0
CYRDAS_m2	0
CYSS_m2	0
CYSS3r_m2	0.161449
CYSt2r_m2	-0.12914
CYTBD_m2	0.846453
CYTD_m2	0
CYTDK1_m2	0
CYTDK2_m2	0
CYTDK3_m2	0
CYTDK4_m2	0
CYTK1_m2	0.430978
CYTK2_m2	0.0060428
Coabc_m2	0.00317588
Cuabc_m2	0.00317588
Cut1_m2	0
DAPDC_m2	0.12948
DAPE_m2	-999.87
DAPMDH_m2	-1000
DASYN120_m2	0
DASYN140_m2	0
DASYN141_m2	0
DASYN160_m2	0
DASYN161_m2	0
DASYN180_m2	0.0137394
DASYN181_m2	0
DASYNAI15_m2	0
DASYNAI17_m2	0.0137394
DASYNI14_m2	0
DASYNI15_m2	0
DASYNI16_m2	0
DASYNI17_m2	0.0137394
DCMPDA_m2	-0.216684
DCTPAH_m2	0
DCYTD_m2	0
DCYTt2r_m2	-0.210642
DDGLK_m2	0
DDPA_m2	0.00952764
DDPGA_m2	0
DGK1_m2	0.0060428
DHAD1_m2	0
DHAD2_m2	0
DHDPRy_m2	0.130202
DHDPS_m2	0.130202
DHFS_m2	0
DHNAOT4_m2	0.00635176
DHNAOT7_m2	0
DHORD2_m2	0
DHORD5_m2	0
DHORDfum_m2	0.24313
DHORTS_m2	-0.24313
DHPM1_m2	0
DHPM2_m2	0
DHQS_m2	0.00952764
DHQTi_m2	0.00952764
DMATT_m2	0.0102501
DMPPS_m2	0.0102501
DM_5MTR_m2	0.00317588
DM_HQN_m2	0
DM_atp_c__m2	0
DM_btn_m2	0
DM_dhptd(c)_m2	0
DM_hcys_L(c)_m2	0
DPCOAK_m2	0.00635176
DPRr_m2	0.00635176
DRBK_m2	0
DRPAr_m2	-0.227433
DTMPK_m2	0.0047056
DURIK1_m2	0.22139
DURIPP_m2	-0.22139
DUTPDP_m2	0
DXPRIr_m2	0.084168
DXPS_m2	0.084168
D_LACt2_m2	-10
E4PD_m2	0
EAR100x_m2	0.0332582
EAR10M12_m2	0.0332582
EAR11M12x_m2	0.0332582
EAR120x_m2	0.0332582
EAR121x_m2	0
EAR12M14x_m2	0.0332582
EAR13M14x_m2	0.0332582
EAR140x_m2	0.0332582
EAR14M16_m2	0.0332582
EAR15M16_m2	0.0332582
EAR160x_m2	0.0332582
EAR161x_m2	0
EAR180x_m2	0.0332582
EAR181x_m2	0
EAR40x_m2	0.0332582
EAR4M6_m2	0.0332582
EAR5M6_m2	0.0332582
EAR60x_m2	0.0332582
EAR6M8x_m2	0.0332582
EAR7M8_m2	0.0332582
EAR80x_m2	0.0332582
EAR8M10x_m2	0.0332582
EAR9M10x_m2	0.0332582
ECOAH1_m2	1000
ECOAH1R_m2	-998.032
EDA_m2	0
EHGLAT_m2	0
ENO_m2	16.6412
ESHCYS2_FPe_m2	0
ESHCYS_FPe_m2	0
ESHGLU2_FPe_m2	0
ESHGLU_FPe_m2	0
ETHAAL_m2	0
ETHAP_m2	0
EX_12dgr180(e)_m2	0
EX_3mop(e)_m2	0
EX_4hbz(e)_m2	0
EX_C02528(e)_m2	0
EX_Lcystin(e)_m2	0
EX_ac(e)_m2	-1.53445
EX_acald(e)_m2	0
EX_acgal(e)_m2	0
EX_acgalglcur(e)_m2	0
EX_acgalidour(e)_m2	0
EX_acgalidour2s(e)_m2	0
EX_acgam(e)_m2	0
EX_acnam(e)_m2	0
EX_adocbl(e)_m2	0
EX_ala_L(e)_m2	-0.193717
EX_alaasp(e)_m2	0
EX_alagln(e)_m2	0
EX_alaglu(e)_m2	0
EX_alagly(e)_m2	0
EX_alahis(e)_m2	0
EX_alaleu(e)_m2	0
EX_alathr(e)_m2	0
EX_arab_L(e)_m2	0
EX_arbt(e)_m2	0
EX_asn_L(e)_m2	0
EX_aso3(e)_m2	0
EX_aso4(e)_m2	0
EX_asp_L(e)_m2	1
EX_biomass(e)_m2	0.4
EX_btn(e)_m2	0
EX_but(e)_m2	1.96778
EX_ca2(e)_m2	-0.00317588
EX_cbl1(e)_m2	0
EX_cbl2(e)_m2	0
EX_cd2(e)_m2	0
EX_cellb(e)_m2	0
EX_cgly(e)_m2	0
EX_cholate(e)_m2	0
EX_cl(e)_m2	-0.00317588
EX_co2(e)_m2	0.735413
EX_cobalt2(e)_m2	-0.00317588
EX_cro4(e)_m2	0
EX_cspg_a(e)_m2	0
EX_cspg_a_degr(e)_m2	0
EX_cspg_ab_rest(e)_m2	0
EX_cspg_b(e)_m2	0
EX_cspg_b_degr(e)_m2	0
EX_cspg_c(e)_m2	0
EX_cspg_c_degr(e)_m2	0
EX_cspg_c_rest(e)_m2	0
EX_cu2(e)_m2	-0.00317588
EX_cys_L(e)_m2	0.12914
EX_dcyt(e)_m2	0.210642
EX_dgchol(e)_m2	0
EX_fe2(e)_m2	-0.00635176
EX_fe3(e)_m2	-0.00317588
EX_fol(e)_m2	-0.00952764
EX_for(e)_m2	1.71936
EX_fru(e)_m2	0
EX_fum(e)_m2	0
EX_gal(e)_m2	0
EX_galt(e)_m2	0
EX_galur(e)_m2	0
EX_gam(e)_m2	0
EX_gcald(e)_m2	0
EX_gchola(e)_m2	0
EX_glc_D(e)_m2	-8.94789
EX_glcur(e)_m2	0
EX_gln_L(e)_m2	-0.291138
EX_glu_L(e)_m2	0.832092
EX_gly(e)_m2	0
EX_glyasn(e)_m2	0
EX_glyasp(e)_m2	0
EX_glyc(e)_m2	0
EX_glyc3p(e)_m2	0
EX_glycys(e)_m2	0
EX_glygln(e)_m2	0
EX_glyglu(e)_m2	0
EX_glyleu(e)_m2	0
EX_glymet(e)_m2	0
EX_glyphe(e)_m2	0
EX_glypro(e)_m2	0
EX_glytyr(e)_m2	0
EX_gthox(e)_m2	0
EX_gthrd(e)_m2	0
EX_gua(e)_m2	0
EX_h(e)_m2	-16.7916
EX_h2o(e)_m2	43.4814
EX_hg2(e)_m2	0
EX_his_L(e)_m2	-0.0327792
EX_hxan(e)_m2	0
EX_idour(e)_m2	0
EX_ile_L(e)_m2	-0.14143
EX_inulin(e)_m2	0
EX_k(e)_m2	-0.00317588
EX_kesto(e)_m2	0
EX_kestopt(e)_m2	0
EX_kestottr(e)_m2	0
EX_lac_D(e)_m2	10
EX_leu_L(e)_m2	-0.172242
EX_lys_L(e)_m2	0
EX_malt(e)_m2	0
EX_man(e)_m2	0
EX_mantr(e)_m2	0
EX_melib(e)_m2	0
EX_meoh(e)_m2	0
EX_met_D(e)_m2	0
EX_met_L(e)_m2	0
EX_metala(e)_m2	0
EX_metsox_R_L(e)_m2	0
EX_metsox_S_L(e)_m2	0
EX_mg2(e)_m2	-0.00317588
EX_mn2(e)_m2	-0.00317588
EX_mnl(e)_m2	0
EX_mqn7(e)_m2	-1000
EX_na1(e)_m2	0
EX_nac(e)_m2	-0.00635176
EX_nh4(e)_m2	-3.35221
EX_no3(e)_m2	0
EX_o2(e)_m2	0
EX_ocdca(e)_m2	0
EX_orn(e)_m2	0
EX_pb(e)_m2	0
EX_pect(e)_m2	0
EX_phe_L(e)_m2	-0.070476
EX_pheme(e)_m2	-0.00317588
EX_pi(e)_m2	-0.496855
EX_ppa(e)_m2	0
EX_pro_L(e)_m2	-0.064412
EX_pydam(e)_m2	0
EX_pydx(e)_m2	-0.00317588
EX_pydxn(e)_m2	0
EX_q8(e)_m2	0
EX_rbflvrd(e)_m2	0
EX_ribflv(e)_m2	-0.00635176
EX_salcn(e)_m2	0
EX_sbt_D(e)_m2	0
EX_ser_L(e)_m2	-0.258454
EX_sheme(e)_m2	0
EX_so4(e)_m2	-0.216377
EX_spmd(e)_m2	0
EX_strch1(e)_m2	0
EX_strch2(e)_m2	0
EX_stys(e)_m2	0
EX_succ(e)_m2	0
EX_sucr(e)_m2	0
EX_taur(e)_m2	0
EX_tchola(e)_m2	0
EX_tdchola(e)_m2	0
EX_thm(e)_m2	-0.00317588
EX_thr_L(e)_m2	-0.302169
EX_tre(e)_m2	0
EX_trp_L(e)_m2	-0.0217984
EX_tym(e)_m2	0
EX_tyr_L(e)_m2	-0.044416
EX_ura(e)_m2	0
EX_val_L(e)_m2	-0.12944
EX_xyl_D(e)_m2	0
EX_zn2(e)_m2	-0.00317588
FACOAL140_m2	0
FACOAL160_m2	2.85159e-13
FACOAL161_m2	0
FACOAL180_m2	-0.00577952
FACOAL181_m2	0
FACOALAI15_m2	0
FACOALAI17_m2	0
FACOALI14_m2	0
FACOALI15_m2	0
FACOALI16_m2	0
FACOALI17_m2	0
FADRx_m2	0.601677
FBA_m2	8.70889
FBA2_m2	0
FBA3_m2	-0.0264659
FBP_m2	0
FDH_m2	0
FDNADOX_H_m2	4.06187
FE2abc_m2	0.00635176
FE3abc_m2	0.00317588
FFSD_m2	0
FK_m2	0
FLVRx_m2	0
FLVRxe_m2	0
FMNAT_m2	0.00317588
FOLR3_m2	-0.00952764
FOLt_m2	0.00952764
FOMETR_m2	0
FORt2r_m2	-1.71936
FPGS_m2	0
FPGS7_m2	0
FPGS_tm_m2	0
FRD2_m2	0
FRD3_m2	0.00635176
FRD7_m2	0
FRTT_m2	0.00952764
FRUK_m2	7.32188
FRUpts_m2	7.32188
FRUt2r_m2	-7.32188
FT_m2	0
FTHFCL_m2	0
FTHFL_m2	0.209266
FUM_m2	0.175406
FUMt2r_m2	0
G16BPSi_m2	0
G1PACT_m2	0.0794684
G1PPT_m2	0
G1PTT_m2	0
G3PAT120_m2	0
G3PAT140_m2	0
G3PAT141_m2	0
G3PAT160_m2	0
G3PAT161_m2	0
G3PAT180_m2	0.0137394
G3PAT181_m2	0
G3PATAI15_m2	0
G3PATAI17_m2	0.0166291
G3PATI14_m2	0
G3PATI15_m2	0
G3PATI16_m2	0
G3PATI17_m2	0.0166291
G3PCT_m2	0.305592
G3PD1_m2	999.616
G3PD2_m2	-1000
G5SADs_m2	0
G5SDr_m2	0
G6PDA_m2	999.921
G6PI_m2	-998.498
G6PI3_m2	-998.498
GALCTD_m2	0
GALK_m2	0
GALM1r_m2	0
GALS3_m2	0
GALT_m2	1000
GALTpts_m2	0
GALU_m2	-999.876
GALURt2r_m2	0
GALabc_m2	0
GAMpts_m2	0
GAPD_m2	16.6412
GARFTi_m2	0.0605249
GCALDt_m2	0
GCCb_m2	0
GCDCHOLBHSe_m2	0
GCHOLBHSe_m2	0
GF6PTA_m2	1000
GGGABADr_m2	1000
GGGABARr_m2	-1000
GGTT_m2	0.00952764
GK1_m2	1000
GK2_m2	-999.98
GLCAASEe_m2	0
GLCND_m2	0
GLCP_m2	0
GLCS1_m2	0
GLCURt2r_m2	0
GLCabc_m2	7.32188
GLCpts_m2	1.62601
GLGC_m2	0
GLNS_m2	0
GLNSP1_m2	0
GLNSP2_m2	0
GLNSP3_m2	0
GLNabc_m2	0
GLNt2r_m2	0.291138
GLU5K_m2	0
GLUDC_m2	0
GLUDy_m2	-2.70392
GLUFORT_m2	0
GLUN_m2	0
GLUOX_m2	1000
GLUPRT_m2	0.0605249
GLUR_m2	-0.00072244
GLUSy_m2	0
GLUTRS_m2	0
GLUt2r_m2	-0.832092
GLYASN1c_m2	0
GLYASNabc_m2	0
GLYASP1c_m2	0
GLYASPabc_m2	0
GLYC3Pabc_m2	0
GLYCK2_m2	0
GLYCL_m2	0
GLYCYSabc_m2	0
GLYCt_m2	0
GLYGLN1c_m2	0
GLYGLNabc_m2	0
GLYGLU1c_m2	0
GLYGLUabc_m2	0
GLYLEUHYDROc_m2	0
GLYLEUPEPT1tc_m2	0
GLYMET1c_m2	0
GLYMETabc_m2	0
GLYOX_m2	0
GLYPHEHYc_m2	0
GLYPHEabc_m2	0
GLYPROPRO1c_m2	0
GLYPROabc_m2	0
GLYTYR1c_m2	0
GLYTYRabc_m2	0
GLYt2r_m2	0
GMPS2_m2	0
GPDDA1_m2	1.06042e-13
GPDDA2_m2	1.59063e-13
GPDDA4_m2	0
GRTT_m2	0.0102501
GTPCI_m2	0
GTPDPK_m2	0
GUAPRT_m2	0.0169612
GUAt2_m2	0
GUI1_m2	0
GUI2_m2	0
H2CO3D_m2	0.0605249
H2Ot_m2	-43.4814
HACD1_m2	-994.771
HDG3PACT_m2	0
HEMEti_m2	0.00317588
HETT_m2	0.00952764
HETZK_m2	0
HEX1_m2	0
HEX7_m2	0
HEXTT_m2	0.00952764
HEXb_m2	0
HG2abc_m2	0
HISTD_m2	0
HISTDOX_m2	0
HISTLOX_m2	0
HISTP_m2	0
HISt2r_m2	0.0327792
HMPK1_m2	0
HSDx_m2	-1000
HSDy_m2	999.948
HSERTA_m2	0.0517518
HSK_m2	0
HSST_m2	0
HSTPTr_m2	0
HXPRT_m2	0
HYXNt_m2	0
IBCOATA_m2	0
ICDHy_m2	0
ICHORT_m2	0
IDOURASE_m2	0
IG3PS_m2	0
IGPDH_m2	0
IHDCOATA_m2	0
IHDUDPG_m2	0.00288976
IHDUDPMG_m2	0.00288976
IHPDCOATA_m2	0.0332582
ILETA_m2	0.0332582
ILEabc_m2	0
ILEt2r_m2	0.14143
IMPC_m2	-0.0605249
IMPD_m2	0.023004
INULINASE_m2	0
INULINabc_m2	0
IPDCOATA_m2	0
IPDPS_m2	0.0739179
IPMDr_m2	1.38445e-13
IPPMIa_m2	-1.38445e-13
IPPMIb_m2	-1.38445e-13
IS2TASE_m2	0
ITDCOATA_m2	0
IVCOATA_m2	0.0332582
KARA1_m2	1000
KARA2_m2	-1000
KARA3_m2	-1000
KAS14_m2	0.0332582
KAS_HP_m2	0
KDOCT2_m2	0
KESTOASEe_m2	0
KESTOPTASEe_m2	0
KESTOTTRASEe_m2	0
Kt1r_m2	0.00635176
Kt3_m2	0
L2A6OD2s_m2	1000
L2A6ODs_m2	0
LACLi_m2	0
LACZ_m2	0
LARGNAT_m2	1000
LCAR2_m2	0
LCARR_m2	0
LCARS_m2	0
LCYSTCBOXL_m2	0
LDH_D_m2	-10
LDH_L_m2	0
LEUTA_m2	0.0332582
LEUabc_m2	0
LEUt2r_m2	0.172242
LPLIPAL1A120_m2	0
LPLIPAL1A140_m2	0
LPLIPAL1A141_m2	0
LPLIPAL1A160_m2	0
LPLIPAL1A161_m2	0
LPLIPAL1A180_m2	0
LPLIPAL1A181_m2	0
LPLIPAL1E120_m2	0
LPLIPAL1E140_m2	0
LPLIPAL1E141_m2	0
LPLIPAL1E160_m2	1.59063e-13
LPLIPAL1E161_m2	0
LPLIPAL1E180_m2	0
LPLIPAL1E181_m2	0
LPLIPAL1G120_m2	0
LPLIPAL1G140_m2	0
LPLIPAL1G141_m2	0
LPLIPAL1G160_m2	0
LPLIPAL1G161_m2	0
LPLIPAL1G180_m2	0
LPLIPAL1G181_m2	0
LPLIPAL2A120_m2	0
LPLIPAL2A140_m2	0
LPLIPAL2A141_m2	0
LPLIPAL2A160_m2	0
LPLIPAL2A161_m2	0
LPLIPAL2A180_m2	0
LPLIPAL2A181_m2	0
LPLIPAL2E120_m2	0
LPLIPAL2E140_m2	0
LPLIPAL2E141_m2	0
LPLIPAL2E160_m2	0
LPLIPAL2E161_m2	0
LPLIPAL2E180_m2	0
LPLIPAL2E181_m2	0
LPLIPAL2G120_m2	0
LPLIPAL2G140_m2	0
LPLIPAL2G141_m2	0
LPLIPAL2G160_m2	0
LPLIPAL2G161_m2	0
LPLIPAL2G180_m2	0
LPLIPAL2G181_m2	0
LYSDC_m2	0
LYSt2r_m2	0
L_AROND_m2	-1000
L_LACD2_m2	0
L_LACD3_m2	0
L_LACDr_m2	0
MACCOAT_m2	0
MALCOAPYRCT_m2	-0.665165
MALT_m2	0
MALT6PH_m2	0
MALTATr_m2	0
MALTabc_m2	0
MALTpts_m2	0
MANA4_m2	0
MANAO_m2	0
MANTRabc_m2	0
MANpts_m2	0
MCLOR_m2	0
MCOATA_m2	0.665165
ME2_m2	0.175406
MECDPDH2_m2	0.084168
MECDPS_m2	0.084168
MELIBt2r_m2	0
MEOHt2_m2	0
MEPCT_m2	0.084168
METALA1c_m2	0
METALAabc_m2	0
METAT_m2	0.025407
METDabc_m2	0
[truncated: 408 more rows]
