# Supplementary material for: A gap-filling algorithm for prediction of metabolic interactions in microbial communities
Source: PLoS Comput Biol. 2021 Nov 1;17(11):e1009060. doi: 10.1371/journal.pcbi.1009060 (PMC8584699; doi:10.1371/journal.pcbi.1009060)
Supplement: S20 Table — (XLSX) [file pcbi.1009060.s027.xlsx]

## Sheet: S20 Table
Exchange Reaction Fluxes from the ten best solutions for the community of B. adolescentis ATCC 15703 and F. prausnitzii A2-165
Exchange Reaction	Solution1	Solution2	Solution3	Solution4	Solution5	Solution6	Solution7	Solution8	Solution9	Solution10
EX_ac(e)_m1	10	5.30185	10	10	10	10	10	10	10	10
EX_ac(e)_m2	-1.53445	2.27118	-3.62569	4.37623	-3.33464	0.625972	-1.02568	1.76877	1.76877	1.76877
EX_ala_L(e)_m1	0.193717	0.193717	0.193717	0.193717	0.193717	0.193717	0.193717	0.193717	0.193717	0.193717
EX_ala_L(e)_m2	-0.193717	-0.193717	-0.193717	-0.193717	-0.193717	-0.193717	-0.193717	-0.193717	-0.193717	-0.193717
EX_asn_L(e)_m1	0	0.059332	0	0	0.059332	0	0	0	0	0
EX_asn_L(e)_m2	0	-0.059332	0	0	-0.059332	0	0	0	0	0
EX_asp_L(e)_m1	-1	1	1	1	1	-1	-1	-1	-1	-1
EX_asp_L(e)_m2	1	-1	-1	-1	-1	1	1	1	1	1
EX_biomass(e)_d3	1	1	1	1	1	1	1	1	1	1
EX_biomass(e)_m1	0.6	0.6	0.6	0.6	0.6	0.6	0.6	0.6	0.6	0.6
EX_biomass(e)_m2	0.4	0.4	0.4	0.4	0.4	0.4	0.4	0.4	0.4	0.4
EX_but(e)_m2	1.96778	1.71436	10	2.60005	10	0	6.2293	1.90366	1.90366	1.90366
EX_ca2(e)_m1	-0.0018579	-0.0018579	-0.0018579	-0.0018579	-0.0018579	-0.0018579	-0.0018579	-0.0018579	-0.0018579	-0.0018579
EX_ca2(e)_m2	-0.00317588	-0.00317588	-0.00317588	-0.00317588	-0.00317588	-0.00317588	-0.00317588	-0.00317588	-0.00317588	-0.00317588
EX_cl(e)_m1	-0.0018579	-0.0018579	-0.0018579	-0.0018579	-0.0018579	-0.0018579	-0.0018579	-0.0018579	-0.0018579	-0.0018579
EX_cl(e)_m2	-0.00317588	-0.00317588	-0.00317588	-0.00317588	-0.00317588	-0.00317588	-0.00317588	-0.00317588	-0.00317588	-0.00317588
EX_co2(e)_m1	1.48127	-2.22484	-7.65968	0.112454	-6.86824	1.37655	1.28167	1.89309	1.89309	1.89309
EX_co2(e)_m2	0.735413	2.22484	7.65968	-0.112454	6.86824	-1.37655	-1.28167	-1.89309	-1.89309	-1.89309
EX_cobalt2(e)_m1	-0.0018579	-0.0018579	-0.0018579	-0.0018579	-0.0018579	-0.0018579	-0.0018579	-0.0018579	-0.0018579	-0.0018579
EX_cobalt2(e)_m2	-0.00317588	-0.00317588	-0.00317588	-0.00317588	-0.00317588	-0.00317588	-0.00317588	-0.00317588	-0.00317588	-0.00317588
EX_cu2(e)_m1	-0.0018579	-0.0018579	-0.0018579	-0.0018579	-0.0018579	-0.0018579	-0.0018579	-0.0018579	-0.0018579	-0.0018579
EX_cu2(e)_m2	-0.00317588	-0.00317588	-0.00317588	-0.00317588	-0.00317588	-0.00317588	-0.00317588	-0.00317588	-0.00317588	-0.00317588
EX_cys_L(e)_m1	-0.12914	-0.0475455	-0.037597	-0.131657	-0.12914	-0.0337621	1	-0.129799	-0.129799	-0.129799
EX_cys_L(e)_m2	0.12914	0.0475455	0.037597	0.131657	0.12914	0.0337621	0.241112	0.129799	0.129799	0.129799
EX_cys__L(e)_d3	0	0	0	0	0	0	1.24111	0	0	0
EX_dcyt(e)_d3	0.210642	0	0	0	0	0	1.25221	1.20205	1.20205	1.20205
EX_dcyt(e)_m2	0.210642	0	0	0	0	0	1.25221	1.20205	1.20205	1.20205
EX_dhptd(e)_d3	0	0	0	0	0.0174992	0	0	0.0174992	0.0174992	0.0174992
EX_etoh(e)_m1	0	1.6587	1.03706	0.330188	2.42498	2.97827	0	3.26463	3.26463	3.26463
EX_fe2(e)_m1	-0.00874958	-0.00874958	-0.00874958	-0.00874958	-0.00874958	-0.00874958	-0.00874958	-0.00874958	-0.00874958	-0.00874958
EX_fe2(e)_m2	-0.00635176	-0.00635176	-0.00635176	-0.00635176	-0.00635176	-0.00635176	-0.00635176	-0.00635176	-0.00635176	-0.00635176
EX_fe3(e)_m1	-0.0018579	-0.0018579	-0.0018579	-0.0018579	-0.0018579	-0.0018579	-0.0018579	-0.0018579	-0.0018579	-0.0018579
EX_fe3(e)_m2	-0.00317588	-0.00317588	-0.00317588	-0.00317588	-0.00317588	-0.00317588	-0.00317588	-0.00317588	-0.00317588	-0.00317588
EX_fol(e)_m1	0	0	0	0	0.671029	0	-0.0055737	0	0	0
EX_fol(e)_m2	-0.00952764	-0.00952764	-0.00952764	-0.00952764	-0.00952764	-0.00952764	-0.00952764	-0.00952764	-0.00952764	-0.00952764
EX_for(e)_m1	4.79601	10	10	2.47237	10	10	10	10	10	10
EX_for(e)_m2	1.71936	3.5448	10	10	8.0058	3.36396	9.6401	4.99362	4.99362	4.99362
EX_glc_D(e)_m1	-0.632055	-4.08148	-0.493314	-4.05449	0	-9.19233	-10	-1.75359	-1.75359	-1.75359
EX_glc_D(e)_m2	-8.94789	-4.07995	-9.50669	-5.44849	-10	-0.807674	0	-8.24641	-8.24641	-8.24641
EX_gln_L(e)_m1	0.291138	0.242255	1	1	1	-1	-1	-1	-1	-1
EX_gln_L(e)_m2	-0.291138	-0.242255	-1	-1	-1	1	1	1	1	1
EX_glu_L(e)_m1	-0.832092	0.0605147	-1	-0.632818	-0.63917	0.387107	0.399032	0.533827	0.533827	0.533827
EX_glu_L(e)_m2	0.832092	-0.0605147	1	0.632818	0.63917	-0.387107	-0.399032	-0.533827	-0.533827	-0.533827
EX_gly(e)_m1	0	-0.214114	0	0	0	-0.106156	-1	0	0	0
EX_gly(e)_m2	0	0.214114	0	0	0	0.106156	1	0	0	0
EX_gthrd(e)_m2	0	0	0	0	0	0	0	0.0018579	0.0018579	0.0018579
EX_h(e)_m1	16.7916	25.9229	56.7415	23.1918	40.3215	21.7489	22.3606	29.8171	29.8171	29.8171
EX_h(e)_m2	-16.7916	-25.9229	-17.9049	-17.8167	-18.8545	-21.7489	-7.57172	-14.5895	-14.5895	-14.5895
EX_h2o(e)_m1	-29.3285	-24.1692	2.79492	-21.4477	-53.429	7.55493	10.2102	-16.0594	-16.0594	-16.0594
EX_h2o(e)_m2	43.4814	38.9731	44.1215	35.1299	54.1011	16.8893	-9.46034	51.9598	51.9598	51.9598
EX_his_L(e)_m1	0.0327792	0.0327792	0	0.0327792	0.0327792	0	0	0	0	0
EX_his_L(e)_m2	-0.0327792	-0.0327792	0	-0.0327792	-0.0327792	0	0	0	0	0
EX_hxan(e)_d3	0	0	0	0	0	0	0.041564	0	0	0
EX_hxan(e)_m2	0	0	0	0	0	0	0.041564	0	0	0
EX_ile_L(e)_m1	0.14143	0	0.14143	0.14143	0	0	0	0	0	0
EX_ile_L(e)_m2	-0.14143	0	-0.14143	-0.14143	0	0	0	0	0	0
EX_k(e)_m1	-0.0018579	-0.0018579	-0.0018579	-0.0018579	-0.0018579	-0.0018579	-0.0018579	-0.0018579	-0.0018579	-0.0018579
EX_k(e)_m2	-0.00317588	-0.00317588	-0.00317588	-0.00317588	-0.00317588	-0.00317588	-0.00317588	-0.00317588	-0.00317588	-0.00317588
EX_lac_D(e)_m2	10	0	0	0	0	7.74996	10	0	0	0
EX_lac_L(e)_m1	7.69138	10	10	10	10	0	4.80272	8.84635	8.84635	8.84635
EX_leu_L(e)_m1	0.172242	0.172242	0.172242	0.172242	0.172242	0	0	0.172242	0.172242	0.172242
EX_leu_L(e)_m2	-0.172242	-0.172242	-0.172242	-0.172242	-0.172242	0	0	-0.172242	-0.172242	-0.172242
EX_met_L(e)_m1	0	-0.0841116	-0.0915432	0	0	-0.097895	0	0	0	0
EX_met_L(e)_m2	0	0	0	0	0	0	-0.325173	0	0	0
EX_mg2(e)_m1	-0.0018579	-0.0018579	-0.0018579	-0.0018579	-0.0018579	-0.0018579	-0.0018579	-0.0018579	-0.0018579	-0.0018579
EX_mg2(e)_m2	-0.00317588	-0.00317588	-0.00317588	-0.00317588	-0.00317588	-0.00317588	-0.00317588	-0.00317588	-0.00317588	-0.00317588
EX_mn2(e)_m1	-0.0018579	-0.0018579	-0.0018579	-0.0018579	-0.0018579	-0.0018579	-0.0018579	-0.0018579	-0.0018579	-0.0018579
EX_mn2(e)_m2	-0.00317588	-0.00317588	-0.00317588	-0.00317588	-0.00317588	-0.00317588	-0.00317588	-0.00317588	-0.00317588	-0.00317588
EX_mqn7(e)_m2	-1000	-1000	-1000	-1000	-1000	-1000	-1000	-1000	-1000	-1000
EX_nac(e)_m1	-0.0037158	-0.0037158	-0.0037158	-0.0037158	-0.0037158	-0.0037158	-0.0037158	-0.0037158	-0.0037158	-0.0037158
EX_nac(e)_m2	-0.00635176	-0.00635176	-0.00635176	-0.00635176	-0.00635176	-0.00635176	-0.00635176	-0.00635176	-0.00635176	-0.00635176
EX_nh4(e)_m1	3.35221	0.0207573	-8.16074	-0.858767	1.76522	-2.72641	-1.89041	9.64718	9.64718	9.64718
EX_nh4(e)_m2	-3.35221	-0.461872	0.177093	0.858767	-1.76522	-0.0284204	1.89041	-9.64718	-9.64718	-9.64718
EX_phe_L(e)_m1	0.070476	0.070476	0	0.070476	0.070476	0	0	0	0	0
EX_phe_L(e)_m2	-0.070476	-0.070476	0	-0.070476	-0.070476	0	0	0	0	0
EX_pheme(e)_m2	-0.00317588	-0.00317588	-0.00317588	-0.00317588	-0.00317588	-0.00317588	-0.00317588	-0.00317588	-0.00317588	-0.00317588
EX_pi(e)_m1	-0.487248	-0.487248	-0.487248	-0.487248	-0.487248	-0.487248	-0.4761	-0.487248	-0.487248	-0.487248
EX_pi(e)_m2	-0.496855	-0.496855	-0.496855	-0.496855	-1.57643	-0.496855	-0.496855	-0.496855	-0.496855	-0.496855
EX_pnto_R(e)_m1	-0.0037158	-0.0037158	-0.0037158	-0.0037158	-0.0037158	-0.0037158	0	-0.0037158	-0.0037158	-0.0037158
EX_pro_L(e)_m1	0.064412	0.064412	0	0	0	0	0	0	0	0
EX_pro_L(e)_m2	-0.064412	-0.064412	0	0	0	0	0	0	0	0
EX_pydx(e)_m1	-8.61743	-7.54439	-0.0018579	-7.98551	-16.6742	-0.0018579	-0.0018579	-0.0018579	-0.0018579	-0.0018579
EX_pydx(e)_m2	-0.00317588	-0.00317588	-0.00317588	-0.00317588	-0.00317588	-5.23199	-13.1212	-0.00317588	-0.00317588	-0.00317588
EX_ribflv(e)_m1	-0.0037158	-0.0037158	-0.0037158	-0.0037158	-0.0037158	-0.0037158	-0.0037158	-0.0037158	-0.0037158	-0.0037158
EX_ribflv(e)_m2	-0.00635176	-0.00635176	-0.00635176	-0.00635176	-0.00635176	-0.00635176	-0.00635176	-0.00635176	-0.00635176	-0.00635176
EX_ser_L(e)_m1	0.258454	0.176859	1	1	1	0	0	0.0109713	0.0109713	0.0109713
EX_ser_L(e)_m2	-0.258454	-0.176859	-1	-1	-1	0	0	-0.0109713	-0.0109713	-0.0109713
EX_so4(e)_m1	-0.00437479	-0.0018579	-0.00437479	-0.0018579	-0.00437479	-0.0018579	-1.46097	-0.0018579	-0.0018579	-0.0018579
EX_so4(e)_m2	-0.216377	-0.218894	-0.216377	-0.218894	-0.216377	-0.218894	-0.00317588	-0.218894	-0.218894	-0.218894
EX_succ(e)_m1	0	0	9.50221	0	5.59399	0.0270268	0	0	0	0
EX_succ(e)_m2	0	0.635762	0.00635176	0.175406	0.871871	0	1.28634	0.379662	0.379662	0.379662
EX_thm(e)_m1	-0.0018579	-0.0018579	-0.0018579	-0.0018579	-0.0018579	-0.0018579	-0.0018579	-0.0018579	-0.0018579	-0.0018579
EX_thm(e)_m2	-0.00317588	-0.00317588	-0.00317588	-0.00317588	-0.00317588	-0.00317588	-0.00317588	-0.00317588	-0.00317588	-0.00317588
EX_thr_L(e)_m1	0.302169	0.216166	-0.514179	-0.4104	0.983723	0.216166	-1	-1	-1	-1
EX_thr_L(e)_m2	-0.302169	-0.216166	0.514179	0.4104	-0.983723	-0.216166	1	1	1	1
EX_trp_L(e)_m1	0.0217984	0.0217984	0.0217984	0.0217984	0.0217984	0.0217984	0.0217984	0.0217984	0.0217984	0.0217984
EX_trp_L(e)_m2	-0.0217984	-0.0217984	-0.0217984	-0.0217984	-0.0217984	-0.0217984	-0.0217984	-0.0217984	-0.0217984	-0.0217984
EX_tyr_L(e)_m1	0.044416	0.044416	0	0.044416	0.044416	0	-0.16512	0	0	0
EX_tyr_L(e)_m2	-0.044416	-0.044416	0	-0.044416	-0.044416	0	0	0	0	0
EX_val_L(e)_m1	0.12944	0	0.12944	0.12944	0.12944	0	0	0	0	0
EX_val_L(e)_m2	-0.12944	0	-0.12944	-0.12944	-0.12944	0	0	0	0	0
EX_zn2(e)_m1	-0.0018579	-0.0018579	-0.0018579	-0.0018579	-0.0018579	-0.0018579	-0.0018579	-0.0018579	-0.0018579	-0.0018579
EX_zn2(e)_m2	-0.00317588	-0.00317588	-0.00317588	-0.00317588	-0.00317588	-0.00317588	-0.00317588	-0.00317588	-0.00317588	-0.00317588
