# Supplementary material for: A gap-filling algorithm for prediction of metabolic interactions in microbial communities
Source: PLoS Comput Biol. 2021 Nov 1;17(11):e1009060. doi: 10.1371/journal.pcbi.1009060 (PMC8584699; doi:10.1371/journal.pcbi.1009060)
Supplement: S21 Table — (XLSX) [file pcbi.1009060.s028.xlsx]

## Sheet: S21 Table
Added Database Reaction Fluxes from the ten best solutions for the community of B. adolescentis ATCC 15703 and F. prausnitzii A2-165
Reaction	Solution1	Solution2	Solution3	Solution4	Solution5	Solution6	Solution7	Solution8	Solution9	Solution10
ABAH_d2	0.00317588	0.00317588	0.00317588	0.00317588	0.00317588	0.00317588	0.00317588	0.00317588	0.00317588	0.00317588
AHCi_d1	0	0	0	0	0	0.0174992	0	0	0	0
ALCD19_d2	0	0	-0.0103045	0	0	0	0	0	0	0
CDPPH_d1	0	0	-0.335063	0	0	0	0	0	0	0
CHTBSH_d1	0	0	0	0	0	0	0	-11.5898	-11.5898	-11.5898
CYTD_d1	0	0	0	0	0	0.382162	0	0	0	0
DM_mqn7(c)_d1	0	0	0	0	0.00635176	0	0	0.00635176	0.00635176	0.00635176
DM_mqn8(c)_d1	0	0	0	0	0	0.00635176	0	0	0	0
DNA_d2	0	0	0	0	0.333822	0	0	0	0	0
EX_biomass(e)_d3	1	1	1	1	1	1	1	1	1	1
EX_cys__L(e)_d3	0	0	0	0	0	0	1.24111	0	0	0
EX_dcyt(e)_d3	0.210642	0	0	0	0	0	1.25221	1.20205	1.20205	1.20205
EX_dhptd(e)_d3	0	0	0	0	0.0174992	0	0	0.0174992	0.0174992	0.0174992
EX_hxan(e)_d3	0	0	0	0	0	0	0.041564	0	0	0
FAO10_d1	0	0	0	0	0	0	-0.19343	0	0	0
G3PT_d2	0	-0.0103045	0	0	0	0	0	0	0	0
GHMT2r_d2	0	0	0.210642	0	0	0.333588	0	0	0	0
GLYCL_2_d2	0	0.441547	0	1000	0	0	0	0	0	0
GLYK1_d2	0	0	0	0	0.0103045	0.0103045	0.0103045	0.0103045	0.0103045	0.0103045
H2SO_d1	-0.00251689	0	-0.00251689	0	-0.00251689	0	-1.45911	0	0	0
H2SO_d2	-0.213201	-0.215718	-0.213201	0	-0.213201	-0.215718	0	-0.215718	-0.215718	-0.215718
HBZOPT_d2	0.00317588	0.00317588	0.00317588	0.00317588	0.00317588	0.00317588	0.00317588	0.00317588	0.00317588	0.00317588
KAS17_d1	0	0	0	0	0	0	-0.19343	0	0	0
MEHLER_1_d1	0	0	0	0	0	-500.131	0	0	0	0
METS_1_d1	0.0841116	0	0	0.0841116	0.097895	0	0.416716	0.097895	0.097895	0.097895
MLTG6_d1	0	0	-5.03155	0	0	0	0	0	0	0
NTPP4_d1	-0.331348	-0.331348	0	-0.331348	0	0	-0.331348	-0.379526	-0.379526	-0.379526
OHPHM_d2	0.00317588	0.00317588	0.00317588	0.00317588	0.00317588	0.00317588	0.00317588	0.00317588	0.00317588	0.00317588
OMBZLM_d2	0.00317588	0.00317588	0.00317588	0.00317588	0.00317588	0.00317588	0.00317588	0.00317588	0.00317588	0.00317588
OMCDC_d1	0.448587	0.448587	0.448587	0.448587	0.448587	0.276344	0.276344	0.448587	0.448587	0.448587
OPHBDC_d2	0.00317588	0.00317588	0.00317588	0.00317588	0.00317588	0.00317588	0.00317588	0.00317588	0.00317588	0.00317588
PAPSR_d2	0	0	0	0.215718	0	0	0	0	0	0
PAPSSH_d2	0	0	0	0.215718	0	0	0	0	0	0
PDBL_3_d1	-999.16	0	0	-998.578	0	0	0	0	0	0
PDBL_4_d1	0	-7.54254	0	0	-16.6724	0	0	0	0	0
PDBL_4_d2	0	0	0	0	0	0	-13.118	0	0	0
PPNCL2_1_d1	0	0	0	0	-0.37581	0	0	0	0	0
PYDXS_d2	0	0	0	0	0	-5.22882	0	0	0	0
RHCYS_d1	0	0	0.0111474	0	0	0	0	0	0	0
SFRR_d2	0	0	0	0.215718	0	0	0	0	0	0
SHS1_d2	0.00317588	0.00317588	0.00317588	0.00317588	0.00317588	0.00317588	0.00317588	0.00317588	0.00317588	0.00317588
SK_met__L(c)_d1	0	0	0	0	0	0	0.325173	0	0	0
SK_met__L(c)_d2	0	0.0841116	0.0915432	0	0	0.097895	0	0	0	0
SK_tyr__L(c)_d2	0	0	0	0	0	0	0.16512	0	0	0
UPP3S_d2	0.00317588	0.00317588	0.00317588	0.00317588	0.00317588	0.00317588	0.00317588	0.00317588	0.00317588	0.00317588
