# Supplementary material for: A gap-filling algorithm for prediction of metabolic interactions in microbial communities
Source: PLoS Comput Biol. 2021 Nov 1;17(11):e1009060. doi: 10.1371/journal.pcbi.1009060 (PMC8584699; doi:10.1371/journal.pcbi.1009060)
Supplement: S22 Table — (XLSX) [file pcbi.1009060.s029.xlsx]

## Sheet: S22 Table
Reaction Fluxes from the best solution for the community of Dehalobacter sp. CF and Bacteroidales sp. CF50							Added Reactions to Dehalobacter sp. CF
Reaction	Flux [mmol/(gDW d)]						Reaction	Enzyme / Reaction Name	Reaction Formula	Lower Bound	Upper Bound
BIOMASS_m1	0.1						CA2abc	Calcium transport via ABC system	h2o[c] + ca2[e] + atp[c] <=> adp[c] + h[c] + ca2[c] + pi[c]	-1000	0
BIOMASS_PROTEIN_m1	0
BIOMASS_PROTEIN_TRNA_m1	0.05
BIOMASS_RNA_m1	0.01						Added Reactions to Bacteroidales sp. CF50
BIOMASS_DNA_m1	0.005						Reaction	Enzyme / Reaction Name	Reaction Formula	Lower Bound	Upper Bound
BIOMASS_PLIPIDS_m1	0.0069255						NH4ti	Ammonia transport efflux cytosol to extracellular	nh4[c] <=> nh4[e]	-1000	0
BIOMASS_PEPTIDOGLYCAN_m1	0.0130192						ANS2	Anthranilate synthase 2	nh4[c] + chor[c] <=> h[c] + h2o[c] + anth[c] + pyr[c]	0	1000
BIOMASS_PG_m1	0.0069255
NGAM_m1	1000
PGI_m1	-1.02318e-11
PFK_m1	0
FBA_m1	-0.0713944
FBA2_m1	0
TPI_m1	0.0852454
GLYALDDr_m1	0
GAPD_m1	-0.331399
GAPDi_nadp_m1	0
PGK_m1	0.331399
PGM_m1	0.331399
ENO_m1	-0.331399
PYK_m1	0
FBP_m1	0.0713944
ALDD2x_m1	0.370286
ACS_m1	3.30956
ALCD2x_m1	0
POR_syn_m1	2.70037
PC_m1	0.234775
ME2_m1	0.513031
ME1_m1	0
ACKr_m1	0
PTAr_m1	0
PPDK_m1	0.391858
PFL_m1	0
GLYK_m1	0
G3PD1ir_m1	-0.013851
G3PD2_m1	0
ALCD19_m1	0
GLYOX_m1	0
CS_m1	0.0998791
ACONTa_m1	0.0998791
ACONTb_m1	-0.0998791
r0422_m1	0.0998791
r0082_m1	0.0998791
rxn17399_m1	0
SUCOAS_m1	0.01109
FUM_m1	-0.041778
CITL_m1	0
ACONMT_m1	0
rxn07189_m1	0.327278
wlpath01_m1	-0.327278
rxn27672_m1	-0.327278
FDH_m1	0
FDH6r_m1	0
FHL_m1	0
FDH5pp_m1	0
HYDA_m1	2.65951
HYDA_ech_m1	0
H2CYTb_m1	1.35419
rxn14420_m1	-1.35419
H2ASE_syn_m1	0
NAD_H2_m1	0
FNOR_m1	0
FNRR_m1	0
rxn16350_m1	0
rxn16350_nadp_m1	0
NFNAB_m1	0
NADH17pp_m1	0
ATPS4rpp_m1	250.041
RDHase1_m1	0
RDHase2_m1	0
RDHase3_m1	0
RDHase4_m1	0
rxn06874_m1	0
NADK_m1	0
NADK5_m1	0
PPA_m1	121.011
TKT2_m1	0.034538
r0407_m1	0
TALA_m1	-0.010818
RPE_m1	-0.045356
PPM2_m1	0
PRPPS_m1	0.056174
DRPA_m1	0
PPM_m1	0
rxn01200_m1	0.010818
S7PI_m1	0
ALTRH_m1	0
UDPGD_m1	0
GLXO1_m1	0
ABUTD_m1	0
4ABUTD_m1	0
ASP1DC_m1	0
ACCOAL_m1	0
GLUSy_m1	0
GLUDy_m1	0.487586
GLNS_m1	0.148378
ALATA_L_m1	-0.111367
ACLS_m1	0.075975
KARA1_m1	0.075975
KARI_3hmoa_m1	0
KARI_23dhmb_m1	0
DHAD1_m1	0.075975
IPPS_m1	0.03705
IPPMIb_m1	0.03705
IPPMIa_m1	-0.03705
IPMD_m1	0.03705
OMCDC_m1	0.03705
LEUTA_m1	-0.03705
OIVD1r_m1	0
AACOAT_m1	0
VALTA_m1	-0.038925
HCITS_m1	0
DHDPS_m1	0.0381242
DHDPRy_m1	-0.0381242
LDAPAT_m1	-0.0381242
DAPE_m1	0.0381242
DAPDC_m1	0.025105
GLU5K_m1	0.020735
G5SD_m1	0.020735
G5SADs_m1	0.020735
PRO1x_m1	0.020735
ASPTA_m1	0.134896
ASPO1_m1	0
ASPO6_m1	0
ASPO2y_m1	0
QULNS_m1	0
ASPT_m1	0
ASNS1_m1	0
CBPS_m1	0.0242235
OCBT2i_m1	0
ARGSS_m1	0
ARGSL_m1	0
ACGS_m1	0
ORNTAC_m1	0
ACGK_m1	0
AGPR_m1	0
ACOTA_m1	0
ARGDr_m1	0
ASPK_m1	0.0492142
ASAD_m1	0.0492142
HSDy_m1	-0.01109
HSDxi_m1	0
HSK_m1	0
THRS_m1	0
THRA_m1	0.370286
ACHBS_m1	0
rxn03436_m1	0
KARI_23dhmp_1_m1	0
DHAD2_m1	0
ILETA_m1	0
PGCD_m1	0
PSERT_m1	0
SERD_L_m1	0.226775
GHMT2r_m1	0.260005
PDHcr_m1	0
ATPPRT_m1	0.006615
PRATPP_m1	0.006615
PRAMPC_m1	0.006615
PRMICI_m1	0.006615
IG3PS_m1	0.006615
IGPDH_m1	0.006615
HSTPT_m1	-0.006615
HISTP_m1	0.006615
rxn02159_m1	0.006615
rxn00863_m1	0.006615
DDPA_m1	0.02372
DHQS_m1	0.02372
DHQTi_m1	0.02372
SHK3Dr_m1	-0.02372
SKK_m1	0.02372
PSCVT_m1	0.02372
CHORS_m1	0.02372
CHORM_m1	0.02073
PPNDH_m1	0.012105
PHETA1_m1	-0.012105
PPND2_m1	0
PPND_m1	0.008625
TYRTA_m1	-0.008625
ANS_m1	0.00299
ANS2_m1	0
ANPRT_m1	0.00299
PRAIi_m1	0.00299
IGPS_m1	0.00299
TRPS1_m1	0
TRPS3_m1	0.00299
TRPS2_m1	0.00299
rxn01270_m1	0
SERAT_m1	0.008135
CYSS_m1	0.008135
AHSERL4_m1	0
HSST_m1	0.01109
SHSL2r_m1	0
SHSL1_m1	-0.01109
SHSL4r_m1	0
rxn03194_m1	0
ACLSb_m1	0
AHAL_m1	0
AHSERL2_m1	0.01109
METB1_m1	-0.01109
ORNDC_m1	0
SPMS_m1	0
MTAP_m1	0
MTRI_m1	0
METAT_m1	0
ADMDC_m1	0
METSOXR1_m1	0
METS_m1	0.01109
MTAP2_m1	0
GK2_m1	0
DHORD6_m1	0.0242235
GTPDPK_1_m1	0
NTPTP1_m1	0
PYNP1_m1	0
CTPS1_m1	0
CTPS2_m1	0.0148875
URIK3_m1	0
PYNP2r_m1	0
UTCY_m1	0
ITCY_m1	0
PRAIS_m1	0.0223455
PRFGS_m1	0.0223455
GLUPRT_m1	0.0223455
GARFT_m1	0.0223455
PRAGSr_m1	0.0223455
AICART_m1	0.0289605
IMPC_m1	-0.0289605
ADSL2r_m1	0.0223455
PRASCSi_m1	0.0223455
rxn05229_m1	0.0223455
AIRCr_m1	0
RNTR1_m1	0.0048765
NDPK8_m1	0
DADK_m1	0
ADK2_m1	0
ADSL1r_m1	0.0194325
ADK1_m1	4.27336
ADSS_m1	0.0194325
NTD6_m1	0
ADPT_m1	0
PUNP1_m1	0
HXPRT_m1	0
PUNP5_m1	0
ADD_m1	0
NDPK9_m1	0
NTD10_m1	0
NTD11_m1	0
NTD7_m1	0
ADPRDP_m1	0
PUNP7_m1	0
XPPT_m1	0
RNTR2_m1	0.003071
DGK1_m1	0
NDPK5_m1	0
GK1_m1	0.009528
GMPS2_m1	0.009528
IMPD_m1	0.009528
NDPK1_m1	1.00258
NTD8_m1	0
GUAPRT_m1	0
PUNP3_m1	0
NTD9_m1	0
PUNP4_m1	0
PUNP6_m1	0
PUNP2_m1	0
URIDK2r_m1	0
NDPK6_m1	0
DUTPDP_m1	0
RNTR4_m1	0
DTMPK_m1	0.0048765
NDPK4_m1	0.0048765
RNDR4_m1	0
TMDS_m1	0.0048765
ASPCT_m1	0.0242235
OMPDC_m1	0.0242235
DHORTS_m1	-0.0242235
ORPT_m1	0.0242235
NDPK2_m1	116.448
UMPK_m1	116.435
NTD1_m1	0
DURIPP_m1	0
NTPP8_m1	116.397
NTD5_m1	0
UPPRT_m1	0
URIK1_m1	0
URIK2_m1	0
NTD2_m1	0
NDPK7_m1	-0.0048765
CYTK2_m1	-0.0048765
RNTR3_m1	0.0079475
RNDR3_m1	0
NDPK3_m1	0.150137
CYTK1_m1	0.150137
NTD4_m1	0
NTD3_m1	0
DCYTD_m1	0
DCMPDA_m1	0.0048765
CYTDK2_m1	0
CYTDK1_m1	0
CYTD_m1	0
TMDPK_1_m1	0
GTPCII2_m1	0
rxn02475_m1	0
APRAUR_m1	0
DB4PS_m1	0
RBFSa_m1	0
RBFSb_m1	0
RBFK_m1	0
FMNAT_m1	0
FMNRx2_m1	0
NMNHYD_m1	0
NT5C_m1	0
NNATr_m1	0
PNP_m1	0
NP1_m1	0
NNDPR_m1	0
NADS1_m1	0
ACPS1_m1	0
ACPpds_m1	0
PTPATi_m1	0
DPCOAK_m1	0
PNTK_m1	0
PPNCL2_m1	0
PPNCL3_m1	0
PPCDC_m1	0
PANTS_m1	0
MOHMT_m1	0
DPR_m1	0
PYDXS_m1	0
BACCL_m1	0
HPPK_1_m1	0
DHNPA2r_m1	0
GTPCI_m1	0
THFGLUS_m1	0
FTHFCL_m1	0
FTHFLi_m1	0
MTHFC_m1	-0.051306
MTHFD_m1	0.051306
MTHFR3_1_m1	0.316188
MTHFR2_1_m1	0
FOLR2_1_m1	0
DHFR_m1	-0.0048765
DHPS_m1	0
FOLD3_m1	0
DHFS_m1	0
ADCL_m1	0
ADCS_m1	0
DMTPHT_m1	0
AMPTASECG_m1	0
AMPEP14_m1	0
rxn12644_m1	0
AMPEP13s_m1	0
rxn12844_m1	0
AMPEP5_m1	0
AMPEP1_m1	0
GLYLEUHYDROc_m1	0
rxn12641_m1	0
AMPEP13_m1	0
rxn12646_m1	0
GLYPHEHYc_m1	0
rxn12642_m1	0
AMPEP8_m1	0
rxn12639_m1	0
rxn12847_m1	0
AMPEP11_m1	0
rxn12643_m1	0
rxn12635_m1	0
TRDR_m1	0.015895
UDPG4E_m1	0
PFK_2_m1	0
PGMT_m1	-1.02318e-11
G1PCTYT_m1	0
GALUi_m1	1.02318e-11
GF6PTA_m1	0.0260384
PGAMT_m1	-0.0260384
G1PACT_m1	0.0260384
UAGDP_m1	0.0260384
FT_m1	0.0130192
IPDPUPT_m1	0.0130192
FRTT_m1	0
GRTT_m1	0.0130192
DMATT_m1	0.0130192
OPP_m1	0
PPTT_m1	0
GGTT_m1	0
HEXTT_m1	0
DXPS_m1	0.143211
DXPRIi_m1	-0.143211
MEPCT_m1	0.143211
CDPMEK_m1	0.143211
MECDPS_m1	0.143211
MECDPDHf_m1	0.143211
PMANM_m1	0
MAN1PT2_m1	0
GLUTRR_m1	0
G1SAT_m1	0
PPBNGS_m1	0
HMBS_m1	0
UPP3S_m1	0
UPP3MT_m1	0
PC20M_m1	0
NNDMBRT_m1	0
PC11M_m1	0
CBLAT_m1	0
RZ5PP_m1	0
THRPDC_m1	0
SHCHD2_m1	0
rxn04045_m1	0
CPC2MT_m1	0
CPC3MT_m1	0
CPC4MT_m1	0
rxn07586_m1	0
CODSCL5BMT_m1	0
CPC6R_m1	0
CODSCL6BMT_m1	0
CODSCL7MTDC_m1	0
CPC8MM_m1	0
rxn06979_m1	0
rxn11650_m1	0
CYRDAAT_m1	0
ADCYRS_m1	0
PC17M_1_m1	0
PC6AR_m1	0
PC6YM_m1	0
PC8XM_m1	0
R05224_m1	0
ADOCBLS_m1	0
CBIAT_m1	0
ADOCBIK_m1	0
ADCPS2_m1	0
LTHRK_m1	0
ADCPS1_m1	0
ADOCBIAH_m1	0
ACBIPGT_m1	0
rxn14270_m1	0
CPPPGO2_m1	0
SHCHF_m1	0
SHDC_m1	0
FCPPS_m1	0
HEMEBS_m1	0
ICHORS_m1	0
SEPHCHCS_m1	0
SHCHCS3_m1	0
SUCBZS_m1	0
SUCBZL_m1	0
rxn05024_m1	0
DHNCOAT_m1	0
DHNAOT_m1	0
AMMQT8_2_m1	0
OIVD3_m1	0
ACOATA_m1	0.013851
rxn06673_m1	0.0969569
rxn06672_m1	0.0969569
MCOATA_m1	0.0969569
KAS14_m1	0.013851
HBUR1_m1	-0.013851
HBUHL1_m1	0.013851
EAR40x_m1	0.013851
3OAS60_m1	0.013851
3OAR60_m1	-0.013851
3HAD60_m1	0.013851
EAR60x_m1	0.013851
3OAS80_m1	0.013851
3OAR80_m1	-0.013851
3HAD80_m1	0.013851
EAR80x_m1	0.013851
3OAS100_m1	0.013851
3OAR100_m1	-0.013851
3HAD100_m1	0.013851
EAR100x_m1	0.013851
3OAS120_m1	0.013851
3OAR120_m1	-0.013851
3HAD120_m1	0.013851
EAR120x_m1	0.013851
3OAS140_m1	0.013851
3OAR140_m1	-0.013851
3HAD140_m1	0.013851
rxn05323_m1	0.013851
MCMAT7_m1	0.013851
3OAR160_m1	-0.013851
3HAD160_m1	0.013851
EAR160x_m1	0.013851
rxn07576_m1	0
rxn07577_m1	0
rxn07578_m1	0
rxn07579_m1	0
rxn05385_m1	0
rxn05360_m1	0
rxn05364_m1	0
rxn05389_m1	0
rxn05393_m1	0
rxn05372_m1	0
rxn05397_m1	0
KAS12_m1	0
rxn05376_m1	0
rxn05401_m1	0
rxn05405_m1	0
rxn05380_m1	0
rxn05458_m1	0.013851
rxn05461_m1	0
rxn05410_m1	0
rxn05414_m1	0
rxn05418_m1	0
rxn05422_m1	0
KAS11_m1	0
rxn05426_m1	0
rxn05430_m1	0
rxn05249_m1	0
rxn05250_m1	0
rxn05252_m1	0
FACOAL180_m1	0
rxn05247_m1	0
rxn05248_m1	0
rxn05251_m1	0
FACOAL140_m1	0
FACOAL181_m1	0
FACOAL161_m1	0
FACOAL160_m1	0
DASYN120_m1	0
G3PAT120_m1	0
G3PAT140_m1	0
G3PAT141_m1	0
G3PAT160_m1	0
G3PAT180_m1	0
G3PAT181_m1	0
G3PAT161_m1	0
rxn10215_m1	0
rxn10219_m1	0
rxn10206_m1	0
rxn10203_m1	0
AGPAT181_m1	0
rxn10212_m1	0
AGPAT120_m1	0
rxn10209_m1	0
rxn10214_m1	0
rxn10211_m1	0.0069255
rxn10205_m1	0
rxn10218_m1	0
rxn10204_m1	0
AGPAT160_m1	0
rxn10217_m1	0
rxn10208_m1	0
rxn10210_m1	0
AGPAT161_m1	0
AGPAT180_m1	0
G3PAT160_1_m1	0.0069255
rxn10207_m1	0
AGPAT141_m1	0
rxn10216_m1	0
AGPAT140_m1	0
rxn10213_m1	0
rxn05460_m1	0
rxn05396_m1	0
rxn05363_m1	0
rxn05359_m1	0
rxn05367_m1	0
rxn05417_m1	0
rxn05421_m1	0
rxn05392_m1	0
rxn05413_m1	0
rxn05388_m1	0
rxn05429_m1	0
rxn05371_m1	0
rxn05400_m1	0
rxn05425_m1	0
rxn05409_m1	0
rxn05404_m1	0
rxn05375_m1	0
rxn05379_m1	0
rxn05384_m1	0
rxn05408_m1	0
rxn05453_m1	0
rxn05452_m1	0
rxn05459_m1	0
rxn05383_m1	0
rxn05456_m1	0
rxn05455_m1	0
rxn05451_m1	0
rxn05358_m1	0
rxn05457_m1	0
rxn05454_m1	0
LPLIPAL2G181_m1	0
LPLIPAL1A161pp_m1	0
LPLIPAL2A181_m1	0
LPLIPAL1E161pp_m1	0
LPLIPAL1E181pp_m1	0
LPLIPAL2E181_m1	0
LPLIPAL1G161pp_m1	0
LPLIPAL1G181pp_m1	0
LPLIPAL1E120pp_m1	0
LPLIPAL2E141_m1	0
LPLIPAL2A180_m1	0
LPLIPAL2G141_m1	0
LPLIPAL1G141pp_m1	0
LPLIPAL1E180pp_m1	0
LPLIPAL1E160pp_m1	0
LPLIPAL2E160_m1	0
LPLIPAL1G180pp_m1	0
LPLIPAL2A120_m1	0
LPLIPAL1A160pp_m1	0
LPLIPAL2E120_m1	0
LPLIPAL2A161_m1	0
LPLIPAL2G180_m1	0
LPLIPAL1A181pp_m1	0
LPLIPAL2G160_m1	0
LPLIPAL2E161_m1	0
LPLIPAL2A140_m1	0
LPLIPAL1G120pp_m1	0
LPLIPAL1E141pp_m1	0
LPLIPAL1G160pp_m1	0
LPLIPAL1A120pp_m1	0
LPLIPAL2G120_m1	0
LPLIPAL2G161_m1	0
LPLIPAL1A180pp_m1	0
LPLIPAL2A160_m1	0
LPLIPAL2A141_m1	0
LPLIPAL1G140pp_m1	0
LPLIPAL1E140pp_m1	0
LPLIPAL2E140_m1	0
LPLIPAL2E180_m1	0
LPLIPAL1A141pp_m1	0
LPLIPAL1A140pp_m1	0
LPLIPAL2G140_m1	0
rxn10225_m1	-2.27374e-13
DASYN180_m1	0
rxn10221_m1	2.27374e-13
DASYN141_m1	0
DASYN160_m1	0.0069255
DASYN181_m1	0
rxn10222_m1	-2.27374e-13
DASYN140_m1	0
rxn10223_m1	-2.27374e-13
rxn10224_m1	-2.27374e-13
DASYN161_m1	0
rxn10220_m1	2.27374e-13
rxn10273_m1	0
rxn10282_m1	0
PSSA140_m1	0
rxn10320_m1	0
rxn10291_m1	0
PAPA180pp_m1	0
rxn10318_m1	0
rxn10238_m1	0
PSD180_m1	0
PGPP140pp_m1	0
PGPP180pp_m1	0
PGPP160pp_m1	0.0069255
PSD140_m1	0
PSSA180_m1	0
PSSA160_m1	0
PSD160_m1	0
rxn10259_m1	0
PGSA160_m1	0.0069255
rxn10263_m1	0
PGSA181_m1	0
PGSA141_m1	0
PGSA180_m1	0
rxn10264_m1	0
PGSA120_m1	0
rxn10261_m1	0
PGSA161_m1	0
PGSA140_m1	0
rxn10262_m1	0
rxn10260_m1	0
rxn10340_m1	0
rxn10334_m1	0
rxn10337_m1	0
rxn10338_m1	0
rxn10341_m1	0
rxn10335_m1	0
rxn10342_m1	0
rxn10339_m1	0
rxn10336_m1	0
UAGCVT_m1	0.0130192
UAPGR_m1	-0.0130192
UAMAS_m1	0.0130192
UAMAGS_m1	0.0130192
UAAGDS_m1	0.0130192
UGMDDS_m1	0.0130192
PAPPT3_m1	0.0130192
UAGPT3_m1	0.0130192
ACGAMT_m1	-4.54747e-13
rxn10194_m1	0
rxn10196_m1	0
rxn10195_m1	0
rxn10283_m1	0
rxn10274_m1	0
rxn10199_m1	0
rxn07438_m1	0
rxn10292_m1	0
rxn10319_m1	0
rxn10191_m1	0
rxn10192_m1	0
rxn10308_m1	0
rxn10311_m1	0
rxn10315_m1	0
rxn10309_m1	0
rxn10307_m1	0
rxn10312_m1	0
rxn10310_m1	0
rxn10314_m1	0
rxn10313_m1	0
rxn10304_m1	0
PGPAGT_m1	2.27374e-13
rxn10302_m1	0
rxn10305_m1	0
rxn10298_m1	0
rxn10306_m1	0
rxn10303_m1	0
rxn10299_m1	0
rxn10300_m1	0
rxn10301_m1	0
GLNSP3_m1	0
GLNSP2_m1	0
GLNSP1_m1	0
IPDPS_syn_m1	0
IPDPS_m1	0
IPDPS_syn_ferredoxin_m1	0.130192
DMPPS_m1	0
DMPPS_syn_m1	0
DMPPS_syn_ferredoxin_m1	0.0130192
MI1PP_1_m1	0
MI3PP_1_m1	0
MI4PP_1_m1	0
INS2D_m1	0
FMETTRS_m1	0
YUMPS_m1	0
rxn27884_m1	0.01941
rxn38045_m1	0.01823
rxn38149_m1	0.006615
rxn38169_m1	0.025105
ASPTRS_m1	0.01968
rxn38707_m1	0.022105
rxn27324_m1	0.02294
rxn38047_m1	0.01968
rxn19832_m1	0.019405
rxn38065_m1	0.008135
rxn38125_m1	0.087935
rxn38267_m1	0.020735
rxn38027_m1	0.062185
rxn27438_m1	0.038925
rxn38160_m1	0.023865
rxn38165_m1	0.03705
rxn20194_m1	0.01109
rxn38255_m1	0.012105
rxn38819_m1	0.008625
rxn38817_m1	0.00299
TAURabc_m1	0
ISTNTabc_m1	0
PPItex_m1	0
MALTTRabc_m1	0
LCYSTabc_m1	0
MOPSabc_m1	0
UREAt_m1	0
H2tex_m1	1.35419
H2td_m1	2.65951
PIt2r_m1	-0.0795329
CO2t_m1	1.71224
CO2tex_m1	0
Cot_m1	0
H2Ot_m1	-4.57091
H2St1_m1	0.019225
ETOHt_m1	0
GLYCt_m1	0
ACALDt_m1	0
VALabc_m1	0
ILEabc_m1	0
LEUabc_m1	0
ARGabc_m1	0
HISabc_m1	0
THRabc_m1	0
GLN1abc_m1	0
GLUabc_m1	0
GLNabc_m1	0
CYSabc_m1	0
ASPabc_m1	0
ASNabc_m1	0
LYSabc_m1	0
GLYabc_m1	0
ALAabc_m1	0
PROabc_m1	0
METabc_m1	0
METDabc_m1	0
rxn05178_m1	0
GLYt2r_m1	0
SERt2r_m1	0
GLNt2r_m1	0
CYSt2r_m1	0
ASPt2r_m1	0
ASNt2r_m1	0.01968
LEUt2r_m1	0
ILEt2r_m1	0.023865
THRt2r_m1	0.393226
ARGt2r_m1	0.01823
PHEt2r_m1	0
HISt2r_m1	0
VALt2r_m1	0
TRPt2r_m1	0
PROt2r_m1	0
TYRt2r_m1	0
LEU1t2r_m1	0
ILE1t2r_m1	0
LYSt2r_m1	0
GLUt2r_m1	-0.0273099
ALAt2r_m1	-0.0101243
METt3_m1	0
MALTHXabc_m1	0
MALTabc_m1	0
DCMtransport_m1	1.35419
CFtransport_m1	1.35419
DSERt2_m1	0
DALAt2r_m1	0
rxn12531_m1	0
GLU_Dt2_m1	0
rxn05711_m1	0
ASPDt2_m1	0
rxn12613_m1	0
rxn05709_m1	0
rxn12521_m1	0
rxn05715_m1	0
PCEtransport_m1	0
TCEtransport_m1	0
DCEtransport_m1	2.27374e-13
MCEtransport_m1	0
ETHEtransport_m1	0
PIabc_m1	0
NH4tex_m1	0.404313
NH4tpp_m1	0.404313
Htex_m1	996.101
CLt_m1	0
CLtex_m1	-1.35419
SO4t2_m1	0
MOBDabc_m1	0
MGt5_m1	0
Kt3r_m1	0
FE2abc_m1	0
MNt2_m1	0
ZNabc_m1	0
CD2abc1_m1	0
Cut1_m1	0
CAt4_m1	-1000
HG2abc_m1	0
Cuabc_m1	0
rxn10344_m1	0
COBALTt5_m1	0
NAt3_1_m1	0
PIt7_m1	0
FE3abc_m1	0
FORt2_m1	0
FORtex2_m1	0
PYRt_m1	-2.37188
CITt2r_m1	7.10723e-12
L_LACt2r_m1	0
OAAt_1_m1	0
ACt2r_m1	2.93114
FORt3_m1	0
MSO3abc_m1	0
SULAabc_m1	0
HEXSabc_m1	0
ETHSabc_m1	0
BUTSO3abc_m1	0
MALt2r_m1	0.471253
FUMt2r_m1	0
SUCCt2r_m1	0
FOLt_m1	0
rxn05187_m1	0
CBL1abc_m1	0
CBL2abc_m1	0
THMt2_m1	0
r1106_m1	0
NACt_m1	0
HEMEti_m1	0
EX_h(e)_m1	0
EX_pi(e)_m1	-0.0795329
EX_etoh(e)_m1	0
EX_glyc(e)_m1	0
EX_acald(e)_m1	0
EX_arg__L(e)_m1	-0.01823
EX_his__L(e)_m1	0
EX_thr__L(e)_m1	-0.393226
EX_gly(e)_m1	0
EX_met__L(e)_m1	0
EX_ala__L(e)_m1	0.0101243
EX_glu__L(e)_m1	0.0273099
EX_asp__L(e)_m1	0
EX_lys__L(e)_m1	0
EX_ser__L(e)_m1	0
EX_pro__L(e)_m1	0
EX_cys__L(e)_m1	0
EX_gln__L(e)_m1	0
EX_leu__L(e)_m1	0
EX_tyr__L(e)_m1	0
EX_asn__L(e)_m1	-0.01968
EX_ile__L(e)_m1	-0.023865
EX_phe__L(e)_m1	0
EX_trp__L(e)_m1	0
EX_val__L(e)_m1	0
DM_5dr1p(c)_m1	0
EX_cf(e)_m1	-1.35419
EX_dcm(e)_m1	1.35419
EX_pce(e)_m1	0
EX_tce(e)_m1	0
EX_dce(e)_m1	0
EX_mce(e)_m1	0
EX_ethe(e)_m1	0
EX_nh4(e)_m1	-0.404313
EX_h2co3(e)_m1	0
EX_h2s(e)_m1	-0.019225
EX_h2o(e)_m1	4.57091
EX_so4(e)_m1	0
EX_co2(e)_m1	-1.71224
EX_co(e)_m1	0
EX_cl(e)_m1	1.35419
EX_h2(e)_m1	-4.01371
EX_ni2(e)_m1	0
EX_ca2(e)_m1	0
EX_cbl1(e)_m1	0
EX_zn2(e)_m1	0
EX_k(e)_m1	0
EX_fe2(e)_m1	3.55362e-12
EX_cu2(e)_m1	0
EX_na1(e)_m1	0
EX_mg2(e)_m1	0
EX_cobalt2(e)_m1	0
EX_mn2(e)_m1	0
EX_fe3(e)_m1	0
EX_ac(e)_m1	-2.93114
EX_pyr(e)_m1	2.37188
EX_fum(e)_m1	0
EX_oaa(e)_m1	0
EX_lac__L(e)_m1	0
EX_cit(e)_m1	0
EX_mal__L(e)_m1	-0.471253
EX_for(e)_m1	0
EX_thm(e)_m1	0
EX_lipoate(e)_m1	0
EX_fol(e)_m1	0
EX_pnto__R(e)_m1	0
EX_nac(e)_m1	0
EX_ribflv(e)_m1	0
EX_pheme(e)_m1	0
GCALDlump_m1	0
NPHS_m1	0
IMACTD_m1	0
HOPNTAL_m1	0
SELNPS_m1	0
URFGTT_m1	0
OPHBDC_m1	0
OPHHXy_m1	0
GCCc_m1	0
LYSDC_m1	0
GLUR_m1	0.0130192
ALAR_m1	0.0260384
LYSAM_m1	0
ARGDC_m1	0
AGDI_1_m1	0
CMPA_1_m1	0
HSPMS_m1	0
TARTD_m1	0
ALAALAr_m1	0.0130192
UAG4E_m1	-4.54747e-13
UAG2EMA_m1	0
UAG2E_m1	0
rxn03852_m1	0
CDPGLC46DH_m1	0
G1PTT_m1	-2.27374e-13
TDPGDH_m1	-2.27374e-13
rxn03919_m1	0
UAGPT2_m1	0
G3PCT_1_m1	0
FGFT_1_m1	0
MECDPDH2_m1	0
4HTHRS_1_m1	0
OHPBAT_m1	0
LIPATPT_m1	0
ICHORT_m1	0
DMBZIDS_m1	0
FTCD_m1	0
UDCPDP_m1	0.0130192
rxn06526_m1	0
HCO3E_m1	-0.378301
AHCi_m1	0
RPI_m1	-0.045356
ALDD31_m1	0
PAPPT2_m1	0
EHGLAT_m1	0
rxn01210_m1	0
rxn10239_m1	0
rxn10284_m1	0
rxn10275_m1	0
rxn10293_m1	0
TECA4S_m1	0
DEBUG_thr__L_m1	0
DEBUG_gly_m1	0
DEBUG_arg__L_m1	0
DEBUG_met__L_m1	0
DEBUG_ala__L_m1	0
DEBUG_glu__L_m1	0
DEBUG_asp__L_m1	0
DEBUG_lys__L_m1	0
DEBUG_ser__L_m1	0
DEBUG_pro__L_m1	0
DEBUG_cys__L_m1	0
DEBUG_gln__L_m1	0
DEBUG_leu__L_m1	0
DEBUG_tyr__L_m1	0
DEBUG_asn__L_m1	0
DEBUG_ile__L_m1	0
DEBUG_phe__L_m1	0
DEBUG_his__L_m1	0
DEBUG_trp__L_m1	0
DEBUG_val__L_m1	0
DEBUG_Biomass_m1	0.1
DEBUG_coa_m1	0
DEBUG_acylcarrierprotein_m1	0
DEBUG_mqn8_m1	0
DEBUG_thf_m1	0
DEBUG_amet_m1	0
DEBUG_5mthf_m1	0
DEBUG_10fthf_m1	0
DEBUG_fad_m1	0
DEBUG_udcpdp_m1	0
DEBUG_ribflv_m1	0
DEBUG_2dmmq8_m1	0
DEBUG_alpha_5_6_Dimethylbenzimidazolyl_cobamide_coenzyme_m1	0
DEBUG_ptrc_m1	0
DEBUG_sheme_m1	0
DEBUG_sym_Homospermidine_m1	0
DEBUG_pheme_m1	0
DEBUG_apoACP_m1	0
DEBUG_nad_m1	0
DEBUG_nadp_m1	0
DEBUG_dttp_m1	0
DEBUG_datp_m1	0
DEBUG_dgtp_m1	0
DEBUG_dctp_m1	0
DEBUG_h2o_m1	0
DEBUG_pi_m1	0
DEBUG_h_m1	0
DEBUG_adp_m1	0
DEBUG_so4_m1	0
DEBUG_cl_m1	0
DEBUG_phosphatidylethanolamine_dioctadecanoyl_m1	0
DEBUG_Stearoylcardiolipin_m1	0
DEBUG_pg180_m1	0
DEBUG_Anteisoheptadecanoyllipoteichoic_acid_n_24_unsub_m1	0
DEBUG_Stearoyllipoteichoic_acid_n_24_ala_m1	0
DEBUG_Stearoyllipoteichoic_acid_n_24_unsub_m1	0
DEBUG_Prenol_45n_teichoic_acid_m1	0
DEBUG_pg160_m1	0
DEBUG_tcam_BS_m1	0
DEBUG_Anteisoheptadecanoyllipoteichoic_acid_n_24_Nac_glcam_m1	0
DEBUG_Stearoyllipoteichoic_acid_n_24_glc_m1	0
DEBUG_Isoheptadecanoyllipoteichoic_acid_n_24_Nac_glcam_m1	0
DEBUG_pg140_m1	0
DEBUG_Stearoyllipoteichoic_acid_n_24_Nacglcam_m1	0
DEBUG_Isoheptadecanoyllipoteichoic_acid_n_24_ala_m1	0
DEBUG_Palmitoylcardiolipin_m1	0
DEBUG_Myristoylcardiolipin_m1	0
DEBUG_Isoheptadecanoyllipoteichoic_acid_n_24_glc_m1	0
DEBUG_Isoheptadecanoyllipoteichoic_acid_n_24_unsub_m1	0
DEBUG_Prenol_45n_teichoic_acid_glc_m1	0
DEBUG_Anteisoheptadecanoyllipoteichoic_acid_n_24_glc_m1	0
DEBUG_Anteisoheptadecanoyllipoteichoic_acid_n_24_ala_m1	0
DEBUG_pe140_m1	0
DEBUG_pe160_m1	0
DEBUG_Prenol_45n_teichoic_acid_ala_m1	0
DEBUG_fe2_m1	0
DEBUG_cu2_m1	0
DEBUG_zn2_m1	0
DEBUG_k_m1	0
DEBUG_mg2_m1	0
DEBUG_cobalt2_m1	0
DEBUG_mn2_m1	0
DEBUG_fe3_m1	0
DEBUG_ca2_m1	0
DEBUG_Peptidoglycan_polymer_n1_m1	0
DEBUG_Peptidoglycan_polymer_n_m1	0
DEBUG_atp_m1	0
DEBUG_gtp_m1	0
DEBUG_ctp_m1	0
DEBUG_utp_m1	0
DEBUG_protein_m1	0
DEBUG_rna_m1	0
DEBUG_dna_m1	0
DEBUG_peptidoglycan_m1	0
DEBUG_pg_m1	0
RDHase0_m1	1.35419
EX_Lcyst(e)_m1	0
EX_ala__D(e)_m1	0
EX_asn__D(e)_m1	0
EX_asp__D(e)_m1	0
EX_b12(e)_m1	0
EX_butso3(e)_m1	0
EX_cbl2(e)_m1	0
EX_cd2(e)_m1	0
EX_cys__D(e)_m1	0
EX_ethso3(e)_m1	0
EX_gln(e)_m1	0
EX_glu__D(e)_m1	0
EX_hexs(e)_m1	0
EX_hg2(e)_m1	0
EX_ile(e)_m1	0
EX_isetac(e)_m1	0
EX_leu(e)_m1	0
EX_lys__D(e)_m1	0
EX_malt(e)_m1	0
EX_malthx(e)_m1	0
EX_malttr(e)_m1	0
EX_met__D(e)_m1	0
EX_mobd(e)_m1	0
EX_mops(e)_m1	0
EX_mso3(e)_m1	0
EX_pb2(e)_m1	0
EX_ppi(e)_m1	0
EX_ser__D(e)_m1	0
EX_succ(e)_m1	0
EX_sulfac(e)_m1	0
EX_taur(e)_m1	0
EX_thr__D(e)_m1	0
EX_urea(e)_m1	0
EX_val__D(e)_m1	0
CA2abc_d1	-1000
BIOMASS_m2	0.01
BIOMASS_PROTEIN_m2	0.005
BIOMASS_PROTEIN_TRNA_m2	0
BIOMASS_RNA_m2	0.001
BIOMASS_DNA_m2	0.0005
BIOMASS_PLIPIDS_m2	0.00069255
BIOMASS_PEPTIDOGLYCAN_m2	0.00130192
BIOMASS_PG_m2	0.00069255
NTP1_m2	0
rxn01169_m2	0
HEX1_1_m2	0
G6PI_m2	-1000
G6PI3_m2	-1000
PGI_m2	1000
PFK_m2	0
FBA_m2	-0.00713944
FBA2_m2	0
TPI_m2	0.00852454
GLYALDDr_m2	0
GAPD_m2	-0.0331399
PGK_m2	0.0331399
PGM_m2	0.0331399
ENO_m2	-0.0331399
PYK_m2	0
POR_syn_m2	-0.156254
FBP_m2	0.00713944
LDH_D_m2	0
L_LACD3_m2	2.68583
ALDD2x_m2	0
ALCD2x_m2	0
ALCD2y_m2	0
PC_m2	1.2779
PPDK_m2	-0.0672204
ACALD_m2	0
PPCK_m2	0
LGTHL_m2	0
OAADC_m2	0
PTAr_m2	4.15858
ACKr_m2	-4.15858
GLYK_m2	-9.70655e-11
G3PD1ir_m2	-0.0013851
G3PD2_m2	0
ALCD19_m2	0
GLYCDx_m2	0
ALKP_1_m2	0
GLYOX_m2	0
ACLSa_m2	3.68985
PDHam2_m2	3.68985
PDHcr_m2	3.68985
PDHbr_m2	-3.68985
KGD2_m2	2.16024e-10
FRD2_m2	0
FRD7_m2	3.40258e-11
FRD3_m2	0
FUM_m2	0.867094
MDH_m2	-1.33835
PPCSCT_m2	0
MMM2_m2	0
MME_m2	0
MMCD_m2	0
rxn00678_m2	0
FNOR_m2	0
FNRR_m2	0
rxn16350_m2	-2.00685
rxn16350_nadp_m2	0
NfnAB_m2	0.820913
H2ASE_syn_m2	0
HYDA_m2	0
FHL_m2	0
Rnf_na_m2	-2.68583
Rnf_h_m2	0
rxn13753_m2	-2.68583
CYTBD2_m2	0
CYTBO3_m2	0
NTRIR4pp_m2	0
SPODM_1_m2	0
ATPS4rpp_m2	0
NADK_m2	0
NADK5_m2	0
G6PBDH_m2	0
G6PDH2r_m2	0
PGL_m2	0
GND_m2	0
RPE_m2	-0.0045356
RPI_m2	-0.0045356
DRBK_m2	0
TKT2_m2	0.0034538
r0407_m2	0
TALA_m2	-0.0010818
PRPPS_m2	0.0056174
DRPA_m2	0
rxn01200_m2	0.0010818
RBK2_m2	0
r0408_m2	0
UDPGD_m2	0
PGLYCP_1_m2	0
GLXO1_m2	0
ABUTD_m2	0
4ABUTD_m2	0
AACOAT_m2	0
MGSA_m2	0
PPAKr_m2	0
GLUDy_m2	0
GLUSy_m2	0
GLNS_m2	0.0304992
ALATA_L_m2	0
ACLS_m2	0.0075975
KARA1_m2	0
KARI_3hmoa_m2	0.0075975
KARI_23dhmb_m2	-0.0075975
DHAD1_m2	0.0075975
VALTA_m2	-0.0038925
IPPS_m2	0.003705
IPPMIb_m2	0.003705
IPPMIa_m2	-0.003705
IPMD_m2	0.003705
OMCDC_m2	-0.003705
LEUTA_m2	-0.003705
ACOADH2_m2	0
ACOAD20_m2	0
HBCO_nadp_m2	2.03831e-10
rxn02168_m2	-2.03831e-10
MACCOAT_m2	0
rxn02749_m2	0
CITCIb_m2	0
rxn00735_m2	0
ASPTA_m2	0.0604489
ASPT_m2	-0.891325
ACGS_m2	0.0221265
ACGK_m2	0.0221265
AGPR_m2	0.0221265
ACOTA_m2	-0.0221265
ACODA_m2	0.0221265
CBPS_m2	0.0224753
OCBT2i_m2	0.020053
ARGSS_m2	0.020053
ARGSL_m2	0.020053
PY5CDHE_m2	0
EHGLAT_m2	0
HPROa_m2	0
HPROb_m2	0
ARGDC_m2	0
AGMT_m2	0
ORNTA_m2	0.0020735
G5SADs_m2	0.0020735
PRO1x_m2	-0.0020735
PUTA3_m2	0
ARGDr_m2	0
ASNS2_m2	0.021648
ASNN_m2	0
ASPK_m2	0.780607
ASAD_m2	0.780607
HSDy_m2	-0.776794
HSDxi_m2	0
HSK_m2	0.775685
THRS_m2	0.775685
THRA_m2	0
DHDPS_m2	0.00381242
DHDPRy_m2	-0.00381242
LDAPAT_m2	-0.00381242
DAPE_m2	0.00381242
DAPDC_m2	0.0025105
LYSAM_m2	0
rxn02344_m2	0
rxn02403_m2	0
rxn20665_m2	0
rxn18959_m2	0
BCD_complex_m2	0
rxn00994_m2	0
BUTKr_m2	0
PBUTT_m2	0
KAT1_m2	5.72262e-11
THRD_L_m2	0.0262515
ACHBS_m2	0.0262515
rxn03436_m2	0.0262515
KARI_23dhmp_1_m2	-0.0262515
DHAD2_m2	0.0262515
ILETA_m2	-0.0262515
PGCD_m2	0
PSERT_m2	0
SERD_L_m2	0.164757
GHMT2r_m2	0.16808
GCCc_m2	0
rxn06600_m2	0
GLYAT_m2	-0.353914
THRD_m2	0.353914
GLYCK_1_m2	0
rxn06044_m2	0
GLYTA_m2	0
GCCa_m2	0
ALDD31_m2	0
GLYCL_2_m2	0.174807
ATPPRT_m2	0.0006615
PRATPP_m2	0.0006615
PRAMPC_m2	0.0006615
PRMICI_m2	0.0006615
IG3PS_m2	0.0006615
IGPDH_m2	0.0006615
HSTPT_m2	-0.0006615
HISTP_m2	0.0006615
rxn02159_m2	0.0006615
rxn00863_m2	0.0006615
HISDr_m2	0
URCN_m2	0
IZPN_m2	0
rxn01641_m2	0
FTCD_m2	0
DDPA_m2	0.002372
DHQS_m2	0.002372
DHQTi_m2	0.002372
SHK3Dr_m2	-0.002372
SKK_m2	0.002372
PSCVT_m2	0.002372
CHORS_m2	0.002372
CHORM_m2	0.002073
PPNDH_m2	0.0012105
PHETA1_m2	-0.0012105
PPND2_m2	0
PPND_m2	0.0008625
TYRTA_m2	-0.0008625
TRPS1_m2	0.000299
TRPS2_m2	0
rxn01270_m2	0
TRPAS2_m2	0
SERAT_m2	0.0008135
CYSS_m2	0.0008135
AHSERL4_m2	0
SHSL1_m2	0
CYSTL_m2	0
AHAL_m2	0
AHSERL2_m2	0.001109
HSERTA_m2	0.001109
SPMS_m2	0
METAT_m2	0
ADMDC_m2	0
GMPR_m2	0
GK2_m2	-0.092784
GTPDPK_1_m2	0
NTPTP1_m2	-0.0170059
CTPS1_m2	0.0160148
URIK3_m2	0
PYNP2r_m2	-0.0003071
UTCY_m2	-0.0195522
ITCY_m2	0
23CN2P1_m2	0
23CN2P4_m2	0
NTPP2_1_m2	0
DADNK_1_m2	0
DGNSK_m2	0
GUAD_m2	0
RNDR1_m2	0.00048765
r0280_m2	0.0922963
ADNK1_m2	0.426887
PYK3_m2	-0.00258895
AGPOP_m2	0.0166988
DURIK1_1_m2	0.00048765
23CN2P3_m2	0
23CN2P2_m2	0
DURAD_m2	0
TMDK1_1_m2	0
DURAD2_m2	0
CDDTPP_m2	0.00533329
DTUPP_m2	0.014526
DHORD6_m2	0.00242235
DHORD5_m2	0
DHORD2_m2	0
PRAIS_m2	0.00223455
PRFGS_m2	0.00223455
GLUPRT_m2	0.00223455
GARFT_m2	0.00223455
PRAGSr_m2	0.00223455
AICART_m2	0.00289605
IMPC_m2	-0.00289605
ADSL2r_m2	0.00223455
PRASCSi_m2	0.00223455
rxn05229_m2	0
AIRCr_m2	-0.00223455
RNTR1_m2	0
DADK_m2	0
ADK2_m2	-0.0170059
ADSL1r_m2	0.00194325
ADK1_m2	0
ADSS_m2	0.00194325
NTD6_m2	0
PUNP1_m2	0
HXPRT_m2	0
PUNP5_m2	0
NTD10_m2	0
NTD11_m2	0
NTD7_m2	0.426887
PUNP7_m2	0
XPPT_m2	0
RNTR2_m2	0
DGK1_m2	-0.0166988
GK1_m2	0.0934297
GMPS2_m2	0.0009528
IMPD_m2	0.0009528
NTD8_m2	0.0166988
GUAPRT_m2	0
PUNP3_m2	0.0003071
NTD9_m2	0.0003071
PUNP4_m2	-0.0003071
PUNP6_m2	0
PUNP2_m2	0
URIDK2r_m2	0
DUTPDP_m2	0
RNTR4_m2	0
DTMPK_m2	0.00048765
NDPK4_m2	0.020347
RNDR4_m2	0
TMDS_m2	0.00048765
ASPCT_m2	0.00242235
OMPDC_m2	0.00242235
DHORTS_m2	-0.00242235
ORPT_m2	0.00242235
UMPK_m2	0.0182503
NTD1_m2	0
DURIPP_m2	0.0003071
NTPP8_m2	0
NTD5_m2	0
UPPRT_m2	0
URIK1_m2	0
URIK2_m2	0
NTD2_m2	0
CYTK2_m2	-0.00079475
RNTR3_m2	0.0003071
RNDR3_m2	-0.00079475
CYTK1_m2	0.00079475
CTPS2_m2	0
NTD4_m2	0
NTD3_m2	0.00079475
DCYTD_m2	0.00079475
DCMPDA_m2	0
CYTDK2_m2	0
CYTDK1_m2	0
CYTD_m2	0.0142189
TMDPK_1_m2	0
RBFK_m2	0
FMNAT_m2	0
ASPO1_m2	0
ASPO6_m2	0
ASPO2y_m2	0
QULNS_m2	0
NMNHYD_m2	0
NT5C_m2	0
NNATr_m2	0
PNP_m2	0
NP1_m2	0
NNDPR_m2	0
NADS1_m2	0
NADS2_m2	0
NMNAT_m2	0
NICRNS_m2	0
ACPpds_m2	0
PTPATi_m2	0
DPCOAK_m2	0
PNTK_m2	0
PPNCL2_m2	0
PPNCL3_m2	0
PPCDC_m2	0
ASP1DC_m2	0
PANTS_m2	0
MOHMT_m2	0
DPR_m2	0
APNPT_m2	0
APCPT_1_m2	0
PDX5POi_m2	0
PDX5PS2_m2	0
rxn03951_m2	0
PERD_m2	0
E4PD_m2	0
4HTHRS_1_m2	0
OHPBAT_m2	0
AOXSr_m2	0
BTS3r_m2	0
BACCL_m2	0
rxn06864_m2	0
HPPK_1_m2	0
DHNPA2r_m2	0
GTPCI_m2	0
r0775_m2	0
r0120_m2	0
r0708_m2	0
r0777_m2	0
METS_m2	0.001109
MTHFR3_1_m2	0
THFGLUS_m2	0
MTHFC_m2	0.0051306
MTHFD_m2	0.0051306
FOLR2_1_m2	0
DHFR_m2	-0.00048765
THFOR2_m2	0
DHPS_m2	0
FOLD3_m2	0
DHFS_m2	0
DHPR_m2	0
rxn01314_m2	0
AKP1_m2	0
PTHPS_1_m2	0
MTHFR2_1_m2	-0.001109
THFOR1_m2	0
rxn01210_m2	0
FOMETRi_m2	0
ADCS_m2	0
DMTPHT_m2	0
AMPTASECG_m2	0
AMPEP14_m2	0
rxn12644_m2	0
AMPEP13s_m2	0
rxn12844_m2	0
AMPEP5_m2	0
GLYLEUHYDROc_m2	0
rxn12641_m2	0
AMPEP13_m2	0
GLYPHEHYc_m2	0
rxn12642_m2	0
rxn12639_m2	0
rxn12847_m2	0
rxn12643_m2	0
rxn12635_m2	0
TRDR_m2	0.0015895
UDPG4E_m2	0
PFK_2_m2	0
MNLDH2_m2	0
RAFGH_m2	0
rxn03838_m2	0
GALS4_m2	0
DGGH_m2	0
HEX7_m2	0
HXAD_m2	0
LACZ_m2	0
BGLA_m2	0
rxn00020_m2	0
BG_MADG_m2	0
BG_MBDG_m2	0
MAN6PI_m2	0
GALKr_m2	0
MALT_m2	0
PGMT_m2	-3.49372e-10
G1PACT_m2	0.00260384
PGAMT_m2	-0.00260384
UAGDP_m2	0.00260384
G6PDA_m2	-0.00260384
ACGAM2E_m2	0
UAG2EMA_m2	0
UAG2E_m2	0
UAGPT2_m2	0
UAGPT3_m2	0.00130192
MECDPDH2_m2	0
G1PTT_m2	-2.27374e-13
TDPGDH_m2	-2.27374e-13
TDPDRE_m2	0
TDPDRR_m2	0
OligosaccLipid_m2	0
UAGAAT_m2	0
KDOPS_m2	0
KDOPP_m2	0
LPADSS_m2	0
KDOCT2_m2	0
A5PISO_m2	0
TDSK_m2	0
UHGADA_m2	0
U23GAAT_m2	0
USHD_m2	0
MOAT2_m2	0
rxn06865_m2	0
MOAT_m2	0
rxn06848_m2	0
FT_m2	0.00130192
IPDPUPT_m2	0.00130192
FRTT_m2	0
GRTT_m2	0.00130192
DMATT_m2	0.00130192
OPP_m2	0
PPTT_m2	0
GGTT_m2	0
HEXTT_m2	0
DXPS_m2	0.0143211
DXPRIi_m2	-0.0143211
MEPCT_m2	0.0143211
CDPMEK_m2	0.0143211
MECDPS_m2	0.0143211
MECDPDHf_m2	0.0143211
HBZOPT_m2	0
rxn09345_m2	0
PMANM_m2	0
MAN1PT2_m2	0
CBLAT_m2	0
RZ5PP_m2	0
ADOCBLS_m2	0
CPPPGO2_m2	0
UPP3S_m2	0
mqn01_m2	0
mqn02_m2	0
mqn03_m2	0
FUTH_m2	0
mqn05_m2	0
mqn06_m2	0
AMMQT8_2_m2	0
SUCBZS_m2	0
rxn05422_m2	0
rxn05372_m2	0
rxn05376_m2	0
rxn05385_m2	0
rxn05397_m2	0
rxn05418_m2	0
rxn05393_m2	0
rxn05426_m2	0
rxn05364_m2	0
rxn05430_m2	0
rxn05410_m2	0
rxn05401_m2	0
rxn05360_m2	0
rxn05414_m2	0
rxn05405_m2	0
rxn05389_m2	0
rxn05380_m2	0
KAS12_m2	0
ACOATA_m2	0.0013851
rxn06673_m2	0
MCOATA_m2	0.00969569
KAS14_m2	0.0013851
HBUR1_m2	-0.0013851
HBUHL1_m2	0.0013851
EAR40x_m2	0.0013851
3OAS60_m2	0.0013851
3OAR60_m2	-0.0013851
3HAD60_m2	0.0013851
EAR60x_m2	0.0013851
3OAS80_m2	0.0013851
3OAR80_m2	-0.0013851
3HAD80_m2	0.0013851
EAR80x_m2	0.0013851
3OAS100_m2	0.0013851
3OAR100_m2	-0.0013851
3HAD100_m2	0.0013851
EAR100x_m2	0.0013851
3OAS120_m2	0.0013851
3OAR120_m2	-0.0013851
3HAD120_m2	0.0013851
EAR120x_m2	0.0013851
3OAS140_m2	0.0013851
3OAR140_m2	-0.0013851
3HAD140_m2	0.0013851
rxn05323_m2	0.0013851
MCMAT7_m2	0.0013851
3OAR160_m2	-0.0013851
3HAD160_m2	0.0013851
EAR160x_m2	0.0013851
rxn07576_m2	0
rxn07577_m2	0
rxn07578_m2	0
rxn07579_m2	0
rxn05461_m2	0
rxn05458_m2	0.0013851
KAS11_m2	0
rxn11700_m2	0
ACCOAC_m2	0.00969569
ACACT9_m2	0
ACACT8_m2	-2.03831e-10
ACACT12_m2	0
ACACT2r_m2	-2.03831e-10
ACACT10_m2	-2.03831e-10
ACACT13_m2	0
rxn05448_m2	0
rxn05437_m2	0
rxn05464_m2	0
rxn05443_m2	0
rxn05434_m2	0
rxn05436_m2	0
rxn05368_m2	0
rxn05440_m2	0
rxn05444_m2	0
rxn05433_m2	0
rxn05449_m2	0
rxn05441_m2	0
rxn05445_m2	0
rxn05446_m2	0
rxn05435_m2	0
rxn05439_m2	0
rxn05442_m2	0
rxn05447_m2	0
rxn05438_m2	0
rxn05450_m2	0
rxn05249_m2	-4.54747e-13
rxn05250_m2	0
rxn05252_m2	0
FACOAL180_m2	0
rxn05247_m2	0
rxn05248_m2	0
rxn05251_m2	0
FACOAL140_m2	0
FACOAL181_m2	0
FACOAL161_m2	0
FACOAL160_m2	0
DASYN120_m2	0
PGSA160_m2	0.00069255
PGPP160pp_m2	0.00069255
G3PAT120_m2	0
G3PAT140_m2	0
G3PAT141_m2	0
G3PAT160_m2	0
G3PAT180_m2	0
G3PAT181_m2	0
G3PAT161_m2	0
rxn10215_m2	0
rxn10219_m2	0
rxn10206_m2	0
rxn10203_m2	0
AGPAT181_m2	0
rxn10212_m2	0
AGPAT120_m2	0
rxn10209_m2	0
rxn10214_m2	0
rxn10211_m2	0.00069255
rxn10205_m2	0
rxn10218_m2	0
rxn10204_m2	0
AGPAT160_m2	0
rxn10217_m2	-2.27374e-13
rxn10208_m2	-2.27374e-13
rxn10210_m2	0
AGPAT161_m2	0
AGPAT180_m2	0
G3PAT160_1_m2	0.00069255
rxn10207_m2	-2.27374e-13
AGPAT141_m2	0
rxn10216_m2	-2.27374e-13
AGPAT140_m2	0
rxn10213_m2	0
rxn05408_m2	0
rxn05453_m2	0
rxn05452_m2	0
rxn05459_m2	0
rxn05383_m2	0
rxn05456_m2	0
rxn05455_m2	0
rxn05451_m2	0
rxn05358_m2	0
rxn05457_m2	4.54747e-13
rxn05454_m2	0
rxn10225_m2	-2.27374e-13
DASYN180_m2	0
rxn10221_m2	-2.27374e-13
DASYN141_m2	-1.10179e-11
DASYN160_m2	0.00069255
DASYN181_m2	0
rxn10222_m2	-2.27374e-13
DASYN140_m2	0
rxn10223_m2	-2.27374e-13
rxn10224_m2	-2.27374e-13
DASYN161_m2	0
rxn10220_m2	-2.27374e-13
PSSA140_m2	0
PSD180_m2	0
PGPP180pp_m2	0
PSD140_m2	0
PSSA180_m2	0
PSSA160_m2	0
PSD160_m2	0
rxn10230_m2	0
PSSA141_m2	-1.10179e-11
rxn10229_m2	0
rxn10227_m2	0
rxn10226_m2	0
PSSA120_m2	0
rxn10228_m2	0
PSSA181_m2	0
PSSA161_m2	0
rxn10231_m2	0
rxn10265_m2	0
rxn10266_m2	0
PSD161_m2	0
PSD120_m2	0
rxn10235_m2	0
PSD141_m2	-1.10179e-11
rxn10236_m2	0
PSD181_m2	0
rxn10233_m2	0
rxn10232_m2	0
rxn10237_m2	0
rxn10234_m2	0
rxn07267_m2	0
rxn10259_m2	-2.27374e-13
PGSA180_m2	0
rxn10260_m2	-2.27374e-13
rxn10340_m2	0
rxn10334_m2	0
rxn10337_m2	0
rxn10338_m2	0
rxn10341_m2	0
rxn10335_m2	0
rxn10342_m2	0
rxn10339_m2	0
rxn10336_m2	0
UAGCVT_m2	0.00130192
UAPGR_m2	-0.00130192
UAMAS_m2	0.00130192
UAMAGS_m2	0.00130192
UAAGDS_m2	0.00130192
UGMDDS_m2	0.00130192
PAPPT3_m2	0.00130192
rxn10199_m2	0
rxn10304_m2	0
PGPAGT_m2	0
rxn10302_m2	0
rxn10305_m2	0
rxn10298_m2	0
rxn10306_m2	0
rxn10303_m2	0
rxn10299_m2	0
rxn10300_m2	0
rxn10301_m2	0
GLNSP3_m2	0
GLNSP2_m2	0
GLNSP1_m2	0
UDCPDP_m2	0.00130192
PAPPT2_m2	0
APATi_m2	0
YUMPS_m2	0
HCO3E_m2	-1.31007
PPItex_m2	0
H2td_m2	4.01371
PIt2r_m2	0
VALabc_m2	0
ILEabc_m2	0
LEUabc_m2	0
ARGabc_m2	0
HISabc_m2	0
THRabc_m2	0
GLN1abc_m2	0
GLNabc_m2	0
CYSabc_m2	0
ASPabc_m2	0
ASNabc_m2	0
LYSabc_m2	0
GLYabc_m2	0
ALAabc_m2	0.0101243
PROabc_m2	0
METabc_m2	0
METDabc_m2	0
rxn05178_m2	0
GLYt2r_m2	0
SERt2r_m2	0
GLNt2r_m2	0
CYSt2r_m2	0
ASPt2r_m2	0
ASNt2r_m2	-0.01968
LEUt2r_m2	0
ILEt2r_m2	-0.023865
THRt2r_m2	-0.393226
ARGt2r_m2	-0.01823
PHEt2r_m2	0
HISt2r_m2	0
VALt2r_m2	0
TRPt2r_m2	0
TYRt2r_m2	0
GLUt2r_m2	0.0273099
ALAt2r_m2	0
METt3_m2	0
DSERt2_m2	0
DALAt2r_m2	0
rxn12531_m2	0
rxn05711_m2	0
ASPDt2_m2	0
rxn12613_m2	0
rxn05709_m2	0
rxn12521_m2	0
rxn05715_m2	0
Htex_m2	3.46555e-10
NH4tpp_m2	0
CLt_m2	0
SO4t2_m2	0
O2t_m2	0
CO2t_m2	-2.77748
H2Ot_m2	2.41176
H2St1_m2	0.0019225
MGt5_m2	0
Kt3r_m2	0
FE2abc_m2	0
MNt2_m2	0
CD2abc1_m2	0
Cut1_m2	0
CAt4_m2	0
HG2abc_m2	0
Cuabc_m2	0
rxn10344_m2	0
COBALTt5_m2	0
NAt3_1_m2	-0.0238599
PIt7_m2	0.00795329
FE3abc_m2	0
L_LACt2r_m2	2.68583
D_LACt2_m2	0
AKGt2r_m2	0
PYRt_m2	2.37188
ACt2r_m2	-4.18263
FORt3_m2	0
PPAt6_m2	0
BUTt2r_m2	0
MALt2r_m2	-0.471253
FUMt2r_m2	0
SUCCt2r_m2	0
rxn05187_m2	0
CBL1abc_m2	0
CBL2abc_m2	0
PYDXNtr_m2	0
ZN2t4_m2	0
LYSt3r_m2	0
GLY3Pt2_m2	1.10179e-11
ACACt2_m2	0
NMNP_m2	0
CRO4t3_m2	0
GLYCt_m2	0
OCDCAt2_m2	0
HDCAt2_m2	0
TTDCAt2_m2	0
CD2t4_m2	0
rxn12439_m2	0
DEBUG_Biomass_m2	0.01
EX_h(e)_m2	0
EX_pi(e)_m2	-0.00795329
EX_nh4(e)_m2	-0.581561
EX_h2s(e)_m2	-0.0019225
EX_h2o(e)_m2	-2.41176
EX_so4(e)_m2	0
EX_o2(e)_m2	0
EX_co2(e)_m2	2.77748
EX_cl(e)_m2	0
EX_h2(e)_m2	4.01371
EX_ni2(e)_m2	0
EX_ca2(e)_m2	0
EX_cbl1(e)_m2	0
EX_zn2(e)_m2	0
EX_k(e)_m2	0
EX_fe2(e)_m2	0
EX_cu2(e)_m2	0
EX_na1(e)_m2	0
EX_mg2(e)_m2	0
EX_cobalt2(e)_m2	0
EX_mn2(e)_m2	0
EX_fe3(e)_m2	0
EX_arg__L(e)_m2	0.01823
EX_his__L(e)_m2	0
EX_thr__L(e)_m2	0.393226
EX_gly(e)_m2	0
EX_met__L(e)_m2	0
EX_ala__L(e)_m2	-0.0101243
EX_glu__L(e)_m2	-0.0273099
EX_asp__L(e)_m2	0
EX_lys__L(e)_m2	0
EX_ser__L(e)_m2	0
EX_pro__L(e)_m2	0
EX_cys__L(e)_m2	0
EX_gln__L(e)_m2	-2.22045e-16
EX_leu__L(e)_m2	0
EX_tyr__L(e)_m2	-2.22045e-16
EX_asn__L(e)_m2	0.01968
EX_ile__L(e)_m2	0.023865
EX_phe__L(e)_m2	0
EX_trp__L(e)_m2	-2.22045e-16
EX_val__L(e)_m2	0
EX_pyr(e)_m2	-2.37188
EX_akg(e)_m2	0
EX_fum(e)_m2	0
EX_succ(e)_m2	0
EX_mal__L(e)_m2	0.471253
EX_ac(e)_m2	4.18263
EX_lac__L(e)_m2	-2.68583
EX_lac__D(e)_m2	0
EX_ppa(e)_m2	0
EX_but(e)_m2	0
EX_for(e)_m2	0
EX_meoh(e)_m2	0
EX_thm(e)_m2	0
EX_lipoate(e)_m2	0
EX_fol(e)_m2	0
[truncated: 157 more rows]
