# Supplementary material for: A gap-filling algorithm for prediction of metabolic interactions in microbial communities
Source: PLoS Comput Biol. 2021 Nov 1;17(11):e1009060. doi: 10.1371/journal.pcbi.1009060 (PMC8584699; doi:10.1371/journal.pcbi.1009060)
Supplement: S23 Table — (XLSX) [file pcbi.1009060.s030.xlsx]

## Sheet: S23 Table
Exchange Reaction Fluxes from the ten best solutions for the community of Dehalobacter sp. CF and Bacteroidales sp. CF50
Exchange Reaction	Solution1	Solution2	Solution3	Solution4	Solution5	Solution6	Solution7	Solution8	Solution9	Solution10
EX_Biomass(e)_d3	0.11	0.11	0.296576	0.11	0.11	0.11	0.11	0.11	0.11	0.11
EX_ac(e)_m1	-2.93114	-2.93114	-12.8282	-1.86905	-2.34772	-0.66493	-0.224152	-2.34772	-0.224152	-2.03753
EX_ac(e)_m2	4.18263	4.18263	13.4103	4.1333	2.42785	0.745057	13.5861	2.42785	13.5861	2.11766
EX_ala__L(e)_m1	0.0101243	0.0101243	0.0101243	0	0.32107	0	0.807424	0.32107	0.807424	0.273461
EX_ala__L(e)_m2	-0.0101243	-0.0101243	-0.0101243	0	-0.32107	0	-0.807424	-0.32107	-0.807424	-0.273461
EX_arg__L(e)_m1	-0.01823	-0.01823	0	-0.01823	0	-0.01823	-0.01823	0	-0.01823	0
EX_arg__L(e)_m2	0.01823	0.01823	-2.22045e-16	0.01823	-2.22045e-16	0.01823	0.01823	-2.22045e-16	0.01823	0
EX_asn__L(e)_m1	-0.01968	-0.01968	0	-0.01968	0	-0.01968	-0.01968	0	-0.01968	0
EX_asn__L(e)_m2	0.01968	0.01968	-2.22045e-16	0.01968	0	0.01968	0.01968	0	0.01968	0
EX_asp__L(e)_m1	0	0	0	0	0	0.636695	0	0	0	0
EX_asp__L(e)_m2	0	0	0	0	0	-0.636695	0	0	0	0
EX_cf(e)_m1	-1.35419	-1.35419	-4.94366	-5.8	0	0	0	0	0	0
EX_cl(e)_m1	1.35419	1.35419	4.94366	5.8	0	0	0	0	0	0
EX_co2(e)_m1	-1.71224	-1.71224	-7.57309	-0.179276	-0.673298	0.388147	5.93096	-0.673298	5.93096	-0.355241
EX_co2(e)_m2	2.77748	2.77748	7.57309	3.14562	1.06144	0	8.17278	1.06144	8.17278	0.743388
EX_dcm(e)_m1	1.35419	1.35419	4.94366	5.8	0	0	0	0	0	0
EX_fum(e)_m2	0	0	3.02287	0	0	0	0	0	0	0
EX_gln__L(e)_m1	0	0	0	0	0	0	-0.141763	0	-0.141763	0
EX_gln__L(e)_m2	-2.22045e-16	-2.22045e-16	0	-2.22045e-16	0	0	0.141763	0	0.141763	0
EX_glu__L(e)_m1	0.0273099	0.0273099	1	0.67092	0.00907992	0.0273099	0.169073	0.00907992	0.169073	0.00907992
EX_glu__L(e)_m2	-0.0273099	-0.0273099	-1	-0.67092	-0.00907992	-0.0273099	-0.169073	-0.00907992	-0.169073	-0.00907992
EX_h(e)_m1	0	0	0	4.65227	0	0	6	0	6	0
EX_h2(e)_m1	-4.01371	-4.01371	-16.0195	-6.77283	-2.30288	-0.419238	-25	-2.30288	-25	-1.99269
EX_h2(e)_m2	4.01371	4.01371	16.0195	6.77283	2.30288	0.419238	25	2.30288	25	1.99269
EX_h2o(e)_m1	4.57091	4.57091	18.5166	3.32055	4.76385	2.76696	31.6492	4.76385	31.6492	4.42698
EX_h2o(e)_m2	-2.41176	-2.41176	-9.8232	-3.0625	-1.92761	0.0692876	-13.203	-1.92761	-13.203	-1.59073
EX_h2s(e)_m1	-0.019225	-0.019225	-0.0550942	-0.019225	-0.019225	-0.019225	-0.019225	-0.019225	-0.019225	-0.019225
EX_h2s(e)_m2	-0.0019225	-0.0019225	-0.0019225	-0.0019225	-0.0019225	-0.0019225	-0.0019225	-0.0019225	-0.0019225	-0.0019225
EX_his__L(e)_m1	0	0	0	0	0	0	-0.006615	0	-0.006615	0
EX_his__L(e)_m2	0	0	0	0	-2.22045e-16	0	0.006615	-2.22045e-16	0.006615	-2.22045e-16
EX_ile__L(e)_m1	-0.023865	-0.023865	0	-0.023865	-0.023865	-0.023865	-0.023865	-0.023865	-0.023865	-0.023865
EX_ile__L(e)_m2	0.023865	0.023865	0	0.023865	0.023865	0.023865	0.023865	0.023865	0.023865	0.023865
EX_lac__L(e)_m2	-2.68583	-2.68583	-9.77435	-4.85285	-1.67922	-1.67922	-17	-1.67922	-17	-1.67922
EX_lys__L(e)_m1	0	0	0	-0.025105	-0.025105	-0.025105	-0.025105	-0.025105	-0.025105	-0.025105
EX_lys__L(e)_m2	0	0	-2.22045e-16	0.025105	0.025105	0.025105	0.025105	0.025105	0.025105	0.025105
EX_mal__L(e)_m1	-0.471253	-0.471253	-2.45362	-0.338263	-1.19147	-0.988789	-5.45824	-1.19147	-5.45824	-1.2884
EX_mal__L(e)_m2	0.471253	0.471253	2.45362	0.338263	1.19147	0.988789	5.45824	1.19147	5.45824	1.2884
EX_nh4(e)_m1	-0.404313	-0.404313	-2.65806	-0.985874	-0.985874	-0.985874	-0.985874	-0.985874	-0.985874	-0.985874
EX_nh4(e)_m2	-0.581561	-0.581561	0	0	0	0	0	0	0	0
EX_phe__L(e)_m1	0	0	0	-0.012105	0	-0.012105	-0.012105	0	-0.012105	-0.012105
EX_phe__L(e)_m2	0	0	0	0.012105	0	0.012105	0.012105	0	0.012105	0.012105
EX_pi(e)_m1	-0.0795329	-0.0795329	-0.227922	-0.0795329	-0.0795329	-0.0795329	-0.0795329	-0.0795329	-0.0795329	-0.0795329
EX_pi(e)_m2	-0.00795329	-0.00795329	-0.00795329	-0.00795329	-0.00795329	-0.00795329	-0.00795329	-0.00795329	-0.00795329	-0.00795329
EX_pyr(e)_m1	2.37188	2.37188	10	0	2.00149	0.0900183	3.97472	2.00149	3.97472	1.83661
EX_pyr(e)_m2	-2.37188	-2.37188	-10	0	-2.00149	-0.0900183	-2.08033	-2.00149	-2.08033	-1.83661
EX_succ(e)_m2	0	0	0.99092	0.643611	0	0	0	0	0	-3.92551e-11
EX_thr__L(e)_m1	-0.393226	-0.393226	-0.920499	-0.374211	-0.16645	-0.367295	-0.376416	-0.16645	-0.376416	-0.0981108
EX_thr__L(e)_m2	0.393226	0.393226	0.920499	0.374211	0.16645	0.367295	0.376416	0.16645	0.376416	0.0981108
EX_tyr__L(e)_m1	0	0	0	-0.008625	0	-0.008625	-0.008625	0	-0.008625	-0.008625
EX_tyr__L(e)_m2	-2.22045e-16	-2.22045e-16	-2.22045e-16	0.008625	0	0.008625	0.008625	0	0.008625	0.008625
