# Supplementary material for: A gap-filling algorithm for prediction of metabolic interactions in microbial communities
Source: PLoS Comput Biol. 2021 Nov 1;17(11):e1009060. doi: 10.1371/journal.pcbi.1009060 (PMC8584699; doi:10.1371/journal.pcbi.1009060)
Supplement: S24 Table — (XLSX) [file pcbi.1009060.s031.xlsx]

## Sheet: S24 Table
Added Database Reaction Fluxes from the ten best solutions for the community of Dehalobacter sp. CF and Bacteroidales sp. CF50
Reaction	Solution1	Solution2	Solution3	Solution4	Solution5	Solution6	Solution7	Solution8	Solution9	Solution10
AGTi_d2	0	0	0	0	0	0	0.7973	0	0.7973	0
ANS2_d2	0.000299	0.000299	0	0	0.000299	0.000299	0.000299	0.000299	0.000299	0.000299
ANS_d2	0	0	0.000299	0.000299	0	0	0	0	0	0
ASP4DC_d2	0	0	0	0	-1.44725	0	0	-1.44725	0	-1.47585
ASPte_d2	0	0	0	0	0	-2.23111	0	0	0	0
CA2abc_d1	-1000	-1000	-1000	0	0	0	0	0	0	0
CDAPPA140_d1	0	0	0	-1000	0	0	0	0	0	0
ECHH_0_d1	0	0	0	0	0	-750.29	0	0	0	0
ECHH_10_d1	0	0	0	0	709.706	0	10.3989	709.706	10.3989	708.019
EX_Biomass(e)_d3	0.11	0.11	0.296576	0.11	0.11	0.11	0.11	0.11	0.11	0.11
NH4ti_d2	-0.581561	-0.581561	0	0	0	0	0	0	0	0
NIT_n1p4_d1	0	0	0	0	-177.426	-187.573	-2.59972	-177.426	-2.59972	-177.005
PC2DHG_d1	0	0	0	0	945.604	1000	0	945.604	0	943.338
PTA2_d2	0	0	0.99092	0	0	0	0	0	0	0
SIRA2_d1	0	0	0	0	0	0	-8.33914	0	-8.33914	0
SUCOAS_d2	0	0	0	-0.643611	0	0	0	0	0	0
SULRR2_d1	0	0	0	0	0	0	-14.6628	0	-14.6628	0
SULR_d1	0	0	0	0	0	0	6.32364	0	6.32364	0
THFOR1_d1	0	0	0	0	-472.915	-500.003	0	-472.915	0	-471.773
THMDP_d1	0	0	0	-1000	0	0	0	0	0	0
