# Supplementary material for: A gap-filling algorithm for prediction of metabolic interactions in microbial communities
Source: PLoS Comput Biol. 2021 Nov 1;17(11):e1009060. doi: 10.1371/journal.pcbi.1009060 (PMC8584699; doi:10.1371/journal.pcbi.1009060)
Supplement: S25 Table — (XLSX) [file pcbi.1009060.s032.xlsx]

## Sheet: S25 Table
Open Exchange Reactions for Dehalobacter sp. CF						Open Exchange Reactions for Bacteroidales sp. CF50
Reaction	Name of exchanged metabolite	Lower Bound	Upper Bound			Reaction	Name of exchanged metabolite	Lower Bound	Upper Bound
EX_h(e)	H+	0	1000			DEBUG_Biomass	Biomass	0	1000
EX_pi(e)	Phosphate	-1000	0			EX_h(e)	H+	0	1000
EX_etoh(e)	Ethanol	-10	10			EX_pi(e)	Phosphate	-1000	0
EX_glyc(e)	Glycerol	-10	10			EX_nh4(e)	NH3	-1000	0
EX_acald(e)	Acetaldehyde	-10	10			EX_h2s(e)	H2S	-1000	0
EX_arg__L(e)	L-Arginine	-1	1			EX_h2o(e)	H2O	-1000	1000
EX_his__L(e)	L-Histidine	-1	1			EX_so4(e)	Sulfate	-1000	0
EX_thr__L(e)	L-Threonine	-1	1			EX_o2(e)	O2	-1000	0
EX_gly(e)	Glycine	-1	1			EX_co2(e)	CO2	0	1000
EX_met__L(e)	L-Methionine	-1	1			EX_cl(e)	Cl-	-1000	0
EX_ala__L(e)	L-Alanine	-1	1			EX_h2(e)	H2	0	1000
EX_glu__L(e)	L-Glutamate	-1	1			EX_ni2(e)	Ni2+	-1000	0
EX_asp__L(e)	L-Aspartate	-1	1			EX_ca2(e)	Ca2+	-1000	0
EX_lys__L(e)	L-Lysine	-1	1			EX_cbl1(e)	Cbl	-1000	1000
EX_ser__L(e)	L-Serine	-1	1			EX_zn2(e)	Zn2+	-1000	0
EX_pro__L(e)	L-Proline	-1	1			EX_k(e)	K+	-1000	0
EX_cys__L(e)	L-Cysteine	-1	1			EX_fe2(e)	Fe2+	-1000	0
EX_gln__L(e)	L-Glutamine	-1	1			EX_cu2(e)	Cu2+	-1000	0
EX_leu__L(e)	L-Leucine	-1	1			EX_na1(e)	Na+	-1000	0
EX_tyr__L(e)	L-Tyrosine	-1	1			EX_mg2(e)	Mg2+	-1000	0
EX_asn__L(e)	L-Asparagine	-1	1			EX_cobalt2(e)	Co2+	-1000	0
EX_ile__L(e)	L-Isoleucine	-1	1			EX_mn2(e)	Mn2+	-1000	0
EX_phe__L(e)	L-Phenylalanine	-1	1			EX_fe3(e)	Fe3+	-1000	0
EX_trp__L(e)	L-Tryptophan	-1	1			EX_arg__L(e)	L-Arginine	-1	1
EX_val__L(e)	L-Valine	-1	1			EX_his__L(e)	L-Histidine	-1	1
DM_5dr1p(c)	5-deoxy-alpha-D-ribose 1-phosphate(2-)	0	1000			EX_thr__L(e)	L-Threonine	-1	1
EX_cf(e)	Trichloromethane	-1000	0			EX_gly(e)	Glycine	-1	1
EX_dcm(e)	Dichloromethane	0	1000			EX_met__L(e)	L-Methionine	-1	1
EX_pce(e)	Tetrachloroethene	-1000	0			EX_ala__L(e)	L-Alanine	-1	1
EX_tce(e)	Trichloroethene	-1000	1000			EX_glu__L(e)	L-Glutamate	-1	1
EX_dce(e)	1,2-dichloroethene	-1000	1000			EX_asp__L(e)	L-Aspartate	-1	1
EX_mce(e)	chloroethene	-1000	1000			EX_lys__L(e)	L-Lysine	-1	1
EX_ethe(e)	Ethene	-10	10			EX_ser__L(e)	L-Serine	-1	1
EX_nh4(e)	NH3	-1000	1000			EX_pro__L(e)	L-Proline	-1	1
EX_h2co3(e)	H2CO3	-1000	0			EX_cys__L(e)	L-Cysteine	-1	1
EX_h2s(e)	H2S	-1000	0			EX_gln__L(e)	L-Glutamine	-1	1
EX_h2o(e)	H2O	-1000	1000			EX_leu__L(e)	L-Leucine	-1	1
EX_so4(e)	Sulfate	-1000	0			EX_tyr__L(e)	L-Tyrosine	-1	1
EX_co2(e)	CO2	-1000	1000			EX_asn__L(e)	L-Asparagine	-1	1
EX_co(e)	CO	0	1000			EX_ile__L(e)	L-Isoleucine	-1	1
EX_cl(e)	Cl-	0	1000			EX_phe__L(e)	L-Phenylalanine	-1	1
EX_h2(e)	H2	-1000	1000			EX_trp__L(e)	L-Tryptophan	-1	1
EX_ni2(e)	Ni2+	-1000	0			EX_val__L(e)	L-Valine	-1	1
EX_ca2(e)	Ca2+	-1000	0			EX_pyr(e)	Pyruvate	-10	10
EX_cbl1(e)	Cbl	-1000	1000			EX_akg(e)	2-Oxoglutarate	-10	10
EX_zn2(e)	Zn2+	-1000	0			EX_fum(e)	Fumarate	-10	10
EX_k(e)	K+	-1000	0			EX_succ(e)	Succinate	-10	10
EX_fe2(e)	Fe2+	-1000	0			EX_mal__L(e)	L-Malate	-10	10
EX_cu2(e)	Cu2+	-1000	0			EX_ac(e)	Acetate	-10	10
EX_na1(e)	Na+	-1000	0			EX_lac__L(e)	L-Lactate	-1000	0
EX_mg2(e)	Mg	-1000	0			EX_lac__D(e)	D-Lactate	0	0
EX_cobalt2(e)	Co2+	-1000	0			EX_ppa(e)	Propionate	-10	10
EX_mn2(e)	Mn2+	-1000	0			EX_but(e)	Butyrate	-10	10
EX_fe3(e)	fe3	-1000	0			EX_for(e)	Formate	-10	10
EX_ac(e)	Acetate	-10	10			EX_meoh(e)	Methanol	-10	10
EX_pyr(e)	Pyruvate	-10	10			EX_thm(e)	Thiamin	-1000	1000
EX_fum(e)	Fumarate	-10	10			EX_lipoate(e)	Lipoate	-1000	1000
EX_oaa(e)	Oxaloacetate	-10	10			EX_fol(e)	Folate	-1000	1000
EX_lac__L(e)	L-Lactate	0	10			EX_pnto__R(e)	PAN	-1000	1000
EX_cit(e)	Citrate	-10	10			EX_nac(e)	Niacin	-1000	1000
EX_mal__L(e)	L-Malate	-10	10			EX_ribflv(e)	Riboflavin	-1000	1000
EX_for(e)	Formate	-10	10			EX_pydxn(e)	Pyridoxol	-1000	1000
EX_thm(e)	Thiamin	-1000	1000			EX_btn(e)	BIOT	-1000	1000
EX_lipoate(e)	Lipoate	-1000	1000			EX_sodium_mobd(e)	Sodium molybdate	-1000	1000
EX_fol(e)	Folate	-1000	1000			EX_com(e)	CoM	-1000	1000
EX_pnto__R(e)	PAN	-1000	1000			EX_dicopac(e)	Dicopac	-1000	1000
EX_nac(e)	Niacin	-1000	1000			EX_boric_acid(e)	Boric acid	-1000	1000
EX_ribflv(e)	Riboflavin	-1000	1000			EX_slnt(e)	Selenite	-1000	1000
EX_pheme(e)	Heme	-1000	1000			DEBUG_thr__L	L-Threonine	0	0
DEBUG_thr__L	L-Threonine	0	0			DEBUG_gly	Glycine	0	0
DEBUG_gly	Glycine	0	0			DEBUG_arg__L	L-Arginine	0	0
DEBUG_arg__L	L-Arginine	0	0			DEBUG_met__L	L-Methionine	0	0
DEBUG_met__L	L-Methionine	0	0			DEBUG_ala__L	L-Alanine	0	0
DEBUG_ala__L	L-Alanine	0	0			DEBUG_glu__L	L-Glutamate	0	0
DEBUG_glu__L	L-Glutamate	0	0			DEBUG_asp__L	L-Aspartate	0	0
DEBUG_asp__L	L-Aspartate	0	0			DEBUG_lys__L	L-Lysine	0	0
DEBUG_lys__L	L-Lysine	0	0			DEBUG_ser__L	L-Serine	0	0
DEBUG_ser__L	L-Serine	0	0			DEBUG_pro__L	L-Proline	0	0
DEBUG_pro__L	L-Proline	0	0			DEBUG_cys__L	L-Cysteine	0	0
DEBUG_cys__L	L-Cysteine	0	0			DEBUG_gln__L	L-Glutamine	0	0
DEBUG_gln__L	L-Glutamine	0	0			DEBUG_leu__L	L-Leucine	0	0
DEBUG_leu__L	L-Leucine	0	0			DEBUG_tyr__L	L-Tyrosine	0	0
DEBUG_tyr__L	L-Tyrosine	0	0			DEBUG_asn__L	L-Asparagine	0	0
DEBUG_asn__L	L-Asparagine	0	0			DEBUG_ile__L	L-Isoleucine	0	0
DEBUG_ile__L	L-Isoleucine	0	0			DEBUG_phe__L	L-Phenylalanine	0	0
DEBUG_phe__L	L-Phenylalanine	0	0			DEBUG_his__L	L-Histidine	0	0
DEBUG_his__L	L-Histidine	0	0			DEBUG_trp__L	L-Tryptophan	0	0
DEBUG_trp__L	L-Tryptophan	0	0			DEBUG_val__L	L-Valine	0	0
DEBUG_val__L	L-Valine	0	0			DEBUG_atp	ATP	0	0
DEBUG_Biomass	Biomass	0	1000			DEBUG_gtp	GTP	0	0
DEBUG_coa	CoA	0	0			DEBUG_ctp	CTP	0	0
DEBUG_acylcarrierprotein	ACP	0	0			DEBUG_utp	UTP	0	0
DEBUG_mqn8	Menaquinone 8	0	0			DEBUG_protein	Protein 1 gDW	0	0
DEBUG_thf	Tetrahydrofolate	0	0			DEBUG_rna	RNA gDW	0	0
DEBUG_amet	S-Adenosyl-L-methionine	0	0			DEBUG_dna	DNA 1 gDW	0	0
DEBUG_5mthf	5-Methyltetrahydrofolate	0	0			DEBUG_peptidoglycan	Peptidoglycan 1 gDW	0	0
DEBUG_10fthf	10-Formyltetrahydrofolate	0	0			DEBUG_pg	PG 1 gDW	0	0
DEBUG_fad	FAD	0	0
DEBUG_udcpdp	Bactoprenyl diphosphate	0	0
DEBUG_ribflv	Riboflavin	0	0
DEBUG_2dmmq8	2-Demethylmenaquinone 8	0	0
DEBUG_alpha_5_6_Dimethylbenzimidazolyl_cobamide_coenzyme	Calomide	0	0
DEBUG_ptrc	Putrescine	0	0
DEBUG_sheme	Siroheme	0	0
DEBUG_sym_Homospermidine	Homospermidine	0	0
DEBUG_pheme	Heme	0	0
DEBUG_apoACP	apo-ACP	0	0
DEBUG_nad	NAD	0	0
DEBUG_nadp	NADP	0	0
DEBUG_dttp	TTP	0	0
DEBUG_datp	dATP	0	0
DEBUG_dgtp	dGTP	0	0
DEBUG_dctp	dCTP	0	0
DEBUG_h2o	H2O	0	0
DEBUG_pi	Phosphate	0	0
DEBUG_h	H+	0	0
DEBUG_adp	ADP	0	0
DEBUG_so4	Sulfate	0	0
DEBUG_cl	Cl-	0	0
DEBUG_phosphatidylethanolamine_dioctadecanoyl	phosphatidylethanolamine dioctadecanoyl	0	0
DEBUG_Stearoylcardiolipin	Stearoylcardiolipin (B. subtilis)	0	0
DEBUG_pg180	Phosphatidylglycerol dioctadecanoyl	0	0
DEBUG_Anteisoheptadecanoyllipoteichoic_acid_n_24_unsub	Anteisoheptadecanoyllipoteichoic acid (n=24), linked, unsubstituted	0	0
DEBUG_Stearoyllipoteichoic_acid_n_24_ala	Stearoyllipoteichoic acid (n=24), linked, D-alanine substituted	0	0
DEBUG_Stearoyllipoteichoic_acid_n_24_unsub	Stearoyllipoteichoic acid (n=24), linked, unsubstituted	0	0
DEBUG_Prenol_45n_teichoic_acid	Prenol-45n teichoic acid	0	0
DEBUG_pg160	Phosphatidylglycerol dihexadecanoyl	0	0
DEBUG_tcam_BS	tcam	0	0
DEBUG_Anteisoheptadecanoyllipoteichoic_acid_n_24_Nac_glcam	Anteisoheptadecanoyllipoteichoic acid (n=24), linked, N-acetyl-D-glucosamine	0	0
DEBUG_Stearoyllipoteichoic_acid_n_24_glc	Stearoyllipoteichoic acid (n=24), linked, glucose substituted	0	0
DEBUG_Isoheptadecanoyllipoteichoic_acid_n_24_Nac_glcam	Isoheptadecanoyllipoteichoic acid (n=24), linked, N-acetyl-D-glucosamine	0	0
DEBUG_pg140	Phosphatidylglycerol ditetradecanoyl	0	0
DEBUG_Stearoyllipoteichoic_acid_n_24_Nacglcam	Stearoyllipoteichoic acid (n=24), linked, N-acetyl-D-glucosamine	0	0
DEBUG_Isoheptadecanoyllipoteichoic_acid_n_24_ala	Isoheptadecanoyllipoteichoic acid (n=24), linked, D-alanine substituted	0	0
DEBUG_Palmitoylcardiolipin	Palmitoylcardiolipin (B. subtilis)	0	0
DEBUG_Myristoylcardiolipin	Myristoylcardiolipin (B. subtilis)	0	0
DEBUG_Isoheptadecanoyllipoteichoic_acid_n_24_glc	Isoheptadecanoyllipoteichoic acid (n=24), linked, glucose substituted	0	0
DEBUG_Isoheptadecanoyllipoteichoic_acid_n_24_unsub	Isoheptadecanoyllipoteichoic acid (n=24), linked, unsubstituted	0	0
DEBUG_Prenol_45n_teichoic_acid_glc	Prenol-45n teichoic acid-glucose substituted	0	0
DEBUG_Anteisoheptadecanoyllipoteichoic_acid_n_24_glc	Anteisoheptadecanoyllipoteichoic acid (n=24), linked, glucose substituted	0	0
DEBUG_Anteisoheptadecanoyllipoteichoic_acid_n_24_ala	Anteisoheptadecanoyllipoteichoic acid (n=24), linked, D-alanine substituted	0	0
DEBUG_pe140	phosphatidylethanolamine ditetradecanoyl	0	0
DEBUG_pe160	phosphatidylethanolamine dihexadecanoyl	0	0
DEBUG_Prenol_45n_teichoic_acid_ala	Prenol-45n teichoic acid-alanine substituted	0	0
DEBUG_fe2	Fe2+	0	0
DEBUG_cu2	Cu2+	0	0
DEBUG_zn2	Zn2+	0	0
DEBUG_k	K+	0	0
DEBUG_mg2	Mg	0	0
DEBUG_cobalt2	Co2+	0	0
DEBUG_mn2	Mn2+	0	0
DEBUG_fe3	fe3	0	0
DEBUG_ca2	Ca2+	0	0
DEBUG_Peptidoglycan_polymer_n1	Peptidoglycan polymer (n-1 subunits)	0	0
DEBUG_Peptidoglycan_polymer_n	Peptidoglycan polymer (n subunits)	0	0
DEBUG_atp	ATP	0	0
DEBUG_gtp	GTP	0	0
DEBUG_ctp	CTP	0	0
DEBUG_utp	UTP	0	0
DEBUG_protein	protein 1g	0	0
DEBUG_rna	RNA 1 g	0	0
DEBUG_dna	DNA 1g	0	0
DEBUG_peptidoglycan	1 gDW peptidoglycan	0	0
DEBUG_pg	1 gDW phosphatidylglycerol	0	0
