# Supplementary material for: A gap-filling algorithm for prediction of metabolic interactions in microbial communities
Source: PLoS Comput Biol. 2021 Nov 1;17(11):e1009060. doi: 10.1371/journal.pcbi.1009060 (PMC8584699; doi:10.1371/journal.pcbi.1009060)
Supplement: S26 Table — (XLSX) [file pcbi.1009060.s033.xlsx]

## Sheet: S26 Table
Reaction Fluxes from the best solution for the community of Dehalobacter sp. CF and Bacteroidales sp. CF50 (with all exchange reactions open)										Added Reactions to Dehalobacter sp. CF
Reaction	Flux [mmol/(gDW d)]									Reaction	Enzyme / Reaction Name	Reaction Formula	Lower Bound	Upper Bound
BIOMASS_m1	0.1									DM_na1(c)_	Sink Na+	na1[c] <=>	0	1000
BIOMASS_PROTEIN_m1	0
BIOMASS_PROTEIN_TRNA_m1	0.05
BIOMASS_RNA_m1	0.01									Added Reactions to Bacteroidales sp. CF50
BIOMASS_DNA_m1	0.005									Reaction	Enzyme / Reaction Name	Reaction Formula	Lower Bound	Upper Bound
BIOMASS_PLIPIDS_m1	0.0069255									GLYt4	Glycine transport via sodium symport	gly[e] + na1[e] <=> gly[c] + na1[c]	0	1000
BIOMASS_PEPTIDOGLYCAN_m1	0.0130192
BIOMASS_PG_m1	0.0069255
NGAM_m1	65.6584
PGI_m1	-1.00044e-11
PFK_m1	0
FBA_m1	-0.0716934
FBA2_m1	0
TPI_m1	0.0855444
GLYALDDr_m1	0
GAPD_m1	-0.331997
GAPDi_nadp_m1	0
PGK_m1	0.331997
PGM_m1	0.331997
ENO_m1	-0.331997
PYK_m1	0
FBP_m1	0.0716934
ALDD2x_m1	0.350149
ACS_m1	4.14373
ALCD2x_m1	0
POR_syn_m1	3.76102
PC_m1	0.533122
ME2_m1	1.57475
ME1_m1	0
ACKr_m1	0
PTAr_m1	0
PPDK_m1	0.393054
PFL_m1	0
GLYK_m1	-3e-09
G3PD1ir_m1	-0.013851
G3PD2_m1	0
ALCD19_m1	0
GLYOX_m1	0
CS_m1	0.0998791
ACONTa_m1	0.0998791
ACONTb_m1	-0.0998791
r0422_m1	0.0998791
r0082_m1	0.0998791
rxn17399_m1	0
SUCOAS_m1	0.01109
FUM_m1	8.42525
CITL_m1	0
ACONMT_m1	0
rxn07189_m1	0.100801
wlpath01_m1	-0.100801
rxn27672_m1	-0.100801
FDH_m1	0
FDH6r_m1	0
FHL_m1	0
FDH5pp_m1	0
HYDA_m1	3.94664
HYDA_ech_m1	0
H2CYTb_m1	6
rxn14420_m1	-6
H2ASE_syn_m1	0
NAD_H2_m1	0
FNOR_m1	0
FNRR_m1	0
rxn16350_m1	0
rxn16350_nadp_m1	0
NFNAB_m1	0
NADH17pp_m1	0
ATPS4rpp_m1	85.5441
RDHase1_m1	0
RDHase2_m1	0
RDHase3_m1	0
RDHase4_m1	0
rxn06874_m1	0
NADK_m1	0
NADK5_m1	0
PPA_m1	5.48706
TKT2_m1	0.034837
r0407_m1	0
TALA_m1	-0.010818
RPE_m1	-0.045655
PPM2_m1	0
PRPPS_m1	0.0564729
DRPA_m1	0
PPM_m1	-1.04e-07
rxn01200_m1	0.010818
S7PI_m1	0
ALTRH_m1	0
UDPGD_m1	0
GLXO1_m1	-8.50007e-08
ABUTD_m1	0
4ABUTD_m1	0
ASP1DC_m1	-5.68434e-13
ACCOAL_m1	-1e-09
GLUSy_m1	0
GLUDy_m1	0.804163
GLNS_m1	0.186587
ALATA_L_m1	-0.111367
ACLS_m1	0.075975
KARA1_m1	0.075975
KARI_3hmoa_m1	0
KARI_23dhmb_m1	0
DHAD1_m1	0.075975
IPPS_m1	0.03705
IPPMIb_m1	0.03705
IPPMIa_m1	-0.03705
IPMD_m1	0.03705
OMCDC_m1	0.03705
LEUTA_m1	-0.03705
OIVD1r_m1	0
AACOAT_m1	0
VALTA_m1	-0.038925
HCITS_m1	0
DHDPS_m1	0.0381242
DHDPRy_m1	-0.0381242
LDAPAT_m1	-0.0381242
DAPE_m1	0.0381242
DAPDC_m1	0.025105
GLU5K_m1	0
G5SD_m1	0
G5SADs_m1	0
PRO1x_m1	0
ASPTA_m1	0.433243
ASPO1_m1	0
ASPO6_m1	0
ASPO2y_m1	0
QULNS_m1	0
ASPT_m1	0
ASNS1_m1	0.01968
CBPS_m1	0.0424535
OCBT2i_m1	0.01823
ARGSS_m1	0.01823
ARGSL_m1	0.01823
ACGS_m1	0
ORNTAC_m1	0.01823
ACGK_m1	0.01823
AGPR_m1	0.01823
ACOTA_m1	-0.01823
ARGDr_m1	0
ASPK_m1	0.309651
ASAD_m1	0.309651
HSDy_m1	-0.271527
HSDxi_m1	0
HSK_m1	0.260437
THRS_m1	0.260437
THRA_m1	0.350149
ACHBS_m1	0
rxn03436_m1	0
KARI_23dhmp_1_m1	0
DHAD2_m1	0
ILETA_m1	0
PGCD_m1	0
PSERT_m1	0
SERD_L_m1	0
GHMT2r_m1	0.033529
PDHcr_m1	0
ATPPRT_m1	0.006615
PRATPP_m1	0.006615
PRAMPC_m1	0.006615
PRMICI_m1	0.006615
IG3PS_m1	0.006615
IGPDH_m1	0.006615
HSTPT_m1	-0.006615
HISTP_m1	0.006615
rxn02159_m1	0.006615
rxn00863_m1	0.006615
DDPA_m1	0.024019
DHQS_m1	0.024019
DHQTi_m1	0.024019
SHK3Dr_m1	-0.024019
SKK_m1	0.024019
PSCVT_m1	0.024019
CHORS_m1	0.024019
CHORM_m1	0.02073
PPNDH_m1	0.012105
PHETA1_m1	-0.012105
PPND2_m1	0
PPND_m1	0.008625
TYRTA_m1	-0.008625
ANS_m1	0.003289
ANS2_m1	0
ANPRT_m1	0.003289
PRAIi_m1	0.003289
IGPS_m1	0.003289
TRPS1_m1	0
TRPS3_m1	0.003289
TRPS2_m1	0.003289
rxn01270_m1	0
SERAT_m1	0.008135
CYSS_m1	0.008135
AHSERL4_m1	0
HSST_m1	0.01109
SHSL2r_m1	0
SHSL1_m1	-0.01109
SHSL4r_m1	0
rxn03194_m1	0
ACLSb_m1	0
AHAL_m1	0
AHSERL2_m1	0.01109
METB1_m1	-0.01109
ORNDC_m1	0
SPMS_m1	0
MTAP_m1	9.89998e-08
MTRI_m1	9.89998e-08
METAT_m1	6.9e-08
ADMDC_m1	9.89998e-08
METSOXR1_m1	0
METS_m1	0.01109
MTAP2_m1	0
GK2_m1	0.00952801
DHORD6_m1	0.0242235
GTPDPK_1_m1	0
NTPTP1_m1	0
PYNP1_m1	0
CTPS1_m1	0
CTPS2_m1	0.0148875
URIK3_m1	0
PYNP2r_m1	0
UTCY_m1	0
ITCY_m1	0
PRAIS_m1	0.0223455
PRFGS_m1	0.0223455
GLUPRT_m1	0.0223455
GARFT_m1	0.0223455
PRAGSr_m1	0.0223455
AICART_m1	0.0289605
IMPC_m1	-0.0289605
ADSL2r_m1	0.0223455
PRASCSi_m1	0.0223455
rxn05229_m1	0.0223455
AIRCr_m1	0
RNTR1_m1	0.0048765
NDPK8_m1	0.00952801
DADK_m1	0
ADK2_m1	1.09999e-08
ADSL1r_m1	0.0194326
ADK1_m1	5.14694
ADSS_m1	0.0194326
NTD6_m1	0
ADPT_m1	0
PUNP1_m1	-9.89998e-08
HXPRT_m1	0
PUNP5_m1	0
ADD_m1	0
NDPK9_m1	0
NTD10_m1	0
NTD11_m1	0
NTD7_m1	0
ADPRDP_m1	0
PUNP7_m1	0
XPPT_m1	0
RNTR2_m1	0.003071
DGK1_m1	0
NDPK5_m1	0
GK1_m1	0
GMPS2_m1	0.009528
IMPD_m1	0.009528
NDPK1_m1	1.00258
NTD8_m1	0
GUAPRT_m1	0
PUNP3_m1	0
NTD9_m1	0
PUNP4_m1	0
PUNP6_m1	0
PUNP2_m1	0
URIDK2r_m1	0
NDPK6_m1	0
DUTPDP_m1	0
RNTR4_m1	0
DTMPK_m1	0.0048765
NDPK4_m1	0.0048765
RNDR4_m1	0
TMDS_m1	0.0048765
ASPCT_m1	0.0242235
OMPDC_m1	0.0242235
DHORTS_m1	-0.0242235
ORPT_m1	0.0242235
NDPK2_m1	0.0502619
UMPK_m1	0.0372427
NTD1_m1	0
DURIPP_m1	0
NTPP8_m1	0
NTD5_m1	0
UPPRT_m1	0
URIK1_m1	0
URIK2_m1	0
NTD2_m1	0
NDPK7_m1	0.003071
CYTK2_m1	-0.0048765
RNTR3_m1	0
RNDR3_m1	0.0079475
NDPK3_m1	0.142189
CYTK1_m1	0.150137
NTD4_m1	0
NTD3_m1	0
DCYTD_m1	0
DCMPDA_m1	0.0048765
CYTDK2_m1	0
CYTDK1_m1	0
CYTD_m1	0
TMDPK_1_m1	0
GTPCII2_m1	0
rxn02475_m1	0
APRAUR_m1	0
DB4PS_m1	0
RBFSa_m1	0
RBFSb_m1	0
RBFK_m1	0
FMNAT_m1	0
FMNRx2_m1	0
NMNHYD_m1	0
NT5C_m1	0
NNATr_m1	2.00023e-09
PNP_m1	0
NP1_m1	0
NNDPR_m1	0
NADS1_m1	2.00023e-09
ACPS1_m1	-1e-09
ACPpds_m1	-1e-09
PTPATi_m1	-1.00057e-09
DPCOAK_m1	-1.00057e-09
PNTK_m1	-5.68434e-13
PPNCL2_m1	-5.68434e-13
PPNCL3_m1	0
PPCDC_m1	-5.68434e-13
PANTS_m1	-5.68434e-13
MOHMT_m1	-5.68434e-13
DPR_m1	5.68434e-13
PYDXS_m1	0
BACCL_m1	0
HPPK_1_m1	0
DHNPA2r_m1	0
GTPCI_m1	0
THFGLUS_m1	0
FTHFCL_m1	0
FTHFLi_m1	1.19991e-08
MTHFC_m1	-0.051306
MTHFD_m1	0.051306
MTHFR3_1_m1	0.0897115
MTHFR2_1_m1	0
FOLR2_1_m1	0
DHFR_m1	-0.0048765
DHPS_m1	0
FOLD3_m1	0
DHFS_m1	0
ADCL_m1	0
ADCS_m1	0
DMTPHT_m1	0
AMPTASECG_m1	0
AMPEP14_m1	0
rxn12644_m1	0
AMPEP13s_m1	0
rxn12844_m1	0
AMPEP5_m1	0
AMPEP1_m1	0
GLYLEUHYDROc_m1	0
rxn12641_m1	0
AMPEP13_m1	0
rxn12646_m1	0
GLYPHEHYc_m1	0
rxn12642_m1	0
AMPEP8_m1	0
rxn12639_m1	0
rxn12847_m1	0
AMPEP11_m1	0
rxn12643_m1	0
rxn12635_m1	0
TRDR_m1	0.015895
UDPG4E_m1	0
PFK_2_m1	0
PGMT_m1	-1.00044e-11
G1PCTYT_m1	0
GALUi_m1	1.02318e-11
GF6PTA_m1	0.0260384
PGAMT_m1	-0.0260384
G1PACT_m1	0.0260384
UAGDP_m1	0.0260384
FT_m1	0.0130192
IPDPUPT_m1	0.0130192
FRTT_m1	0
GRTT_m1	0.0130192
DMATT_m1	0.0130192
OPP_m1	0
PPTT_m1	0
GGTT_m1	0
HEXTT_m1	0
DXPS_m1	0.143211
DXPRIi_m1	-0.143211
MEPCT_m1	0.143211
CDPMEK_m1	0.143211
MECDPS_m1	0.143211
MECDPDHf_m1	0.143211
PMANM_m1	0
MAN1PT2_m1	0
GLUTRR_m1	0
G1SAT_m1	-3.99999e-09
PPBNGS_m1	1.99999e-09
HMBS_m1	4.99999e-10
UPP3S_m1	4.99999e-10
UPP3MT_m1	4.99999e-10
PC20M_m1	0
NNDMBRT_m1	3e-09
PC11M_m1	0
CBLAT_m1	-4.99999e-10
RZ5PP_m1	0
THRPDC_m1	0
SHCHD2_m1	4.99999e-10
rxn04045_m1	4.99999e-10
CPC2MT_m1	4.99999e-10
CPC3MT_m1	4.99999e-10
CPC4MT_m1	4.99999e-10
rxn07586_m1	4.99999e-10
CODSCL5BMT_m1	4.99999e-10
CPC6R_m1	4.99999e-10
CODSCL6BMT_m1	4.99999e-10
CODSCL7MTDC_m1	4.99999e-10
CPC8MM_m1	4.99999e-10
rxn06979_m1	-2.5e-09
rxn11650_m1	0
CYRDAAT_m1	-2.5e-09
ADCYRS_m1	0
PC17M_1_m1	0
PC6AR_m1	0
PC6YM_m1	0
PC8XM_m1	0
R05224_m1	0
ADOCBLS_m1	-2.5e-09
CBIAT_m1	0
ADOCBIK_m1	0
ADCPS2_m1	0
LTHRK_m1	0
ADCPS1_m1	0
ADOCBIAH_m1	0
ACBIPGT_m1	3e-09
rxn14270_m1	0
CPPPGO2_m1	0
SHCHF_m1	0
SHDC_m1	0
FCPPS_m1	0
HEMEBS_m1	0
ICHORS_m1	0
SEPHCHCS_m1	0
SHCHCS3_m1	0
SUCBZS_m1	0
SUCBZL_m1	0
rxn05024_m1	0
DHNCOAT_m1	0
DHNAOT_m1	0
AMMQT8_2_m1	0
OIVD3_m1	0
ACOATA_m1	0.013851
rxn06673_m1	0.0969569
rxn06672_m1	0.0969569
MCOATA_m1	0.0969569
KAS14_m1	0.013851
HBUR1_m1	-0.013851
HBUHL1_m1	0.013851
EAR40x_m1	0.013851
3OAS60_m1	0.013851
3OAR60_m1	-0.013851
3HAD60_m1	0.013851
EAR60x_m1	0.013851
3OAS80_m1	0.013851
3OAR80_m1	-0.013851
3HAD80_m1	0.013851
EAR80x_m1	0.013851
3OAS100_m1	0.013851
3OAR100_m1	-0.013851
3HAD100_m1	0.013851
EAR100x_m1	0.013851
3OAS120_m1	0.013851
3OAR120_m1	-0.013851
3HAD120_m1	0.013851
EAR120x_m1	0.013851
3OAS140_m1	0.013851
3OAR140_m1	-0.013851
3HAD140_m1	0.013851
rxn05323_m1	0.013851
MCMAT7_m1	0.013851
3OAR160_m1	-0.013851
3HAD160_m1	0.013851
EAR160x_m1	0.013851
rxn07576_m1	1.22155e-09
rxn07577_m1	-1.22155e-09
rxn07578_m1	-1.22155e-09
rxn07579_m1	-1.22142e-09
rxn05385_m1	0
rxn05360_m1	0
rxn05364_m1	0
rxn05389_m1	0
rxn05393_m1	0
rxn05372_m1	0
rxn05397_m1	0
KAS12_m1	0
rxn05376_m1	0
rxn05401_m1	0
rxn05405_m1	0
rxn05380_m1	-5.68434e-14
rxn05458_m1	0.013851
rxn05461_m1	0
rxn05410_m1	0
rxn05414_m1	0
rxn05418_m1	0
rxn05422_m1	0
KAS11_m1	0
rxn05426_m1	0
rxn05430_m1	0
rxn05249_m1	0
rxn05250_m1	0
rxn05252_m1	0
FACOAL180_m1	0
rxn05247_m1	0
rxn05248_m1	0
rxn05251_m1	0
FACOAL140_m1	0
FACOAL181_m1	0
FACOAL161_m1	0
FACOAL160_m1	0
DASYN120_m1	2.99999e-09
G3PAT120_m1	0
G3PAT140_m1	0
G3PAT141_m1	0
G3PAT160_m1	0
G3PAT180_m1	0
G3PAT181_m1	0
G3PAT161_m1	0
rxn10215_m1	0
rxn10219_m1	0
rxn10206_m1	0
rxn10203_m1	0
AGPAT181_m1	0
rxn10212_m1	0
AGPAT120_m1	2.99999e-09
rxn10209_m1	0
rxn10214_m1	0
rxn10211_m1	0.0069255
rxn10205_m1	0
rxn10218_m1	0
rxn10204_m1	0
AGPAT160_m1	0
rxn10217_m1	0
rxn10208_m1	0
rxn10210_m1	0
AGPAT161_m1	0
AGPAT180_m1	0
G3PAT160_1_m1	0.0069255
rxn10207_m1	0
AGPAT141_m1	0
rxn10216_m1	0
AGPAT140_m1	0
rxn10213_m1	0
rxn05460_m1	0
rxn05396_m1	0
rxn05363_m1	0
rxn05359_m1	0
rxn05367_m1	0
rxn05417_m1	0
rxn05421_m1	0
rxn05392_m1	0
rxn05413_m1	0
rxn05388_m1	0
rxn05429_m1	0
rxn05371_m1	0
rxn05400_m1	0
rxn05425_m1	0
rxn05409_m1	0
rxn05404_m1	0
rxn05375_m1	0
rxn05379_m1	0
rxn05384_m1	0
rxn05408_m1	0
rxn05453_m1	0
rxn05452_m1	0
rxn05459_m1	-1.22142e-09
rxn05383_m1	0
rxn05456_m1	0
rxn05455_m1	0
rxn05451_m1	0
rxn05358_m1	0
rxn05457_m1	1.19993e-08
rxn05454_m1	0
LPLIPAL2G181_m1	0
LPLIPAL1A161pp_m1	1.72214e-09
LPLIPAL2A181_m1	0
LPLIPAL1E161pp_m1	1e-09
LPLIPAL1E181pp_m1	-4e-09
LPLIPAL2E181_m1	0
LPLIPAL1G161pp_m1	0
LPLIPAL1G181pp_m1	0
LPLIPAL1E120pp_m1	0
LPLIPAL2E141_m1	0
LPLIPAL2A180_m1	0
LPLIPAL2G141_m1	0
LPLIPAL1G141pp_m1	0
LPLIPAL1E180pp_m1	0
LPLIPAL1E160pp_m1	1e-09
LPLIPAL2E160_m1	0
LPLIPAL1G180pp_m1	0
LPLIPAL2A120_m1	0
LPLIPAL1A160pp_m1	0
LPLIPAL2E120_m1	2.99999e-09
LPLIPAL2A161_m1	0
LPLIPAL2G180_m1	0
LPLIPAL1A181pp_m1	0
LPLIPAL2G160_m1	0
LPLIPAL2E161_m1	0
LPLIPAL2A140_m1	0
LPLIPAL1G120pp_m1	0
LPLIPAL1E141pp_m1	0
LPLIPAL1G160pp_m1	0
LPLIPAL1A120pp_m1	-2.99999e-09
LPLIPAL2G120_m1	0
LPLIPAL2G161_m1	0
LPLIPAL1A180pp_m1	2.6107e-09
LPLIPAL2A160_m1	0
LPLIPAL2A141_m1	0
LPLIPAL1G140pp_m1	0
LPLIPAL1E140pp_m1	7.77716e-10
LPLIPAL2E140_m1	0
LPLIPAL2E180_m1	0
LPLIPAL1A141pp_m1	0
LPLIPAL1A140pp_m1	0
LPLIPAL2G140_m1	0
rxn10225_m1	-2.27374e-13
DASYN180_m1	1.3893e-09
rxn10221_m1	2.27374e-13
DASYN141_m1	0
DASYN160_m1	0.00692549
DASYN181_m1	0
rxn10222_m1	-2.27374e-13
DASYN140_m1	0
rxn10223_m1	-2.27374e-13
rxn10224_m1	-2.27374e-13
DASYN161_m1	0
rxn10220_m1	2.27374e-13
rxn10273_m1	0
rxn10282_m1	0
PSSA140_m1	0
rxn10320_m1	0
rxn10291_m1	0
PAPA180pp_m1	0
rxn10318_m1	0
rxn10238_m1	0
PSD180_m1	0
PGPP140pp_m1	0
PGPP180pp_m1	0
PGPP160pp_m1	0.00692549
PSD140_m1	0
PSSA180_m1	0
PSSA160_m1	0
PSD160_m1	0
rxn10259_m1	0
PGSA160_m1	0.00692549
rxn10263_m1	0
PGSA181_m1	0
PGSA141_m1	0
PGSA180_m1	1.3893e-09
rxn10264_m1	0
PGSA120_m1	0
rxn10261_m1	0
PGSA161_m1	0
PGSA140_m1	0
rxn10262_m1	0
rxn10260_m1	0
rxn10340_m1	0
rxn10334_m1	-6.94651e-10
rxn10337_m1	0
rxn10338_m1	0
rxn10341_m1	0
rxn10335_m1	0
rxn10342_m1	0
rxn10339_m1	0
rxn10336_m1	6.94651e-10
UAGCVT_m1	0.0130192
UAPGR_m1	-0.0130192
UAMAS_m1	0.0130192
UAMAGS_m1	0.0130192
UAAGDS_m1	0.0130192
UGMDDS_m1	0.0130192
PAPPT3_m1	0.0130192
UAGPT3_m1	0.0130192
ACGAMT_m1	0
rxn10194_m1	0
rxn10196_m1	0
rxn10195_m1	0
rxn10283_m1	0
rxn10274_m1	0
rxn10199_m1	0
rxn07438_m1	0
rxn10292_m1	0
rxn10319_m1	0
rxn10191_m1	0
rxn10192_m1	0
rxn10308_m1	0
rxn10311_m1	0
rxn10315_m1	0
rxn10309_m1	0
rxn10307_m1	0
rxn10312_m1	0
rxn10310_m1	0
rxn10314_m1	0
rxn10313_m1	0
rxn10304_m1	0
PGPAGT_m1	2.27374e-13
rxn10302_m1	0
rxn10305_m1	0
rxn10298_m1	0
rxn10306_m1	0
rxn10303_m1	0
rxn10299_m1	0
rxn10300_m1	0
rxn10301_m1	0
GLNSP3_m1	0
GLNSP2_m1	0
GLNSP1_m1	0
IPDPS_syn_m1	0
IPDPS_m1	0
IPDPS_syn_ferredoxin_m1	0.130192
DMPPS_m1	0
DMPPS_syn_m1	0
DMPPS_syn_ferredoxin_m1	0.0130192
MI1PP_1_m1	0
MI3PP_1_m1	0
MI4PP_1_m1	0
INS2D_m1	0
FMETTRS_m1	0
YUMPS_m1	0
rxn27884_m1	0.01941
rxn38045_m1	0.01823
rxn38149_m1	0.006615
rxn38169_m1	0.025105
ASPTRS_m1	0.01968
rxn38707_m1	0.022105
rxn27324_m1	0.02294
rxn38047_m1	0.01968
rxn19832_m1	0.019405
rxn38065_m1	0.008135
rxn38125_m1	0.087935
rxn38267_m1	0.020735
rxn38027_m1	0.062185
rxn27438_m1	0.038925
rxn38160_m1	0.023865
rxn38165_m1	0.03705
rxn20194_m1	0.01109
rxn38255_m1	0.012105
rxn38819_m1	0.008625
rxn38817_m1	0.00299
TAURabc_m1	0
ISTNTabc_m1	0
PPItex_m1	0
MALTTRabc_m1	0
LCYSTabc_m1	0
MOPSabc_m1	0
UREAt_m1	0
H2tex_m1	6
H2td_m1	3.94664
PIt2r_m1	333.254
CO2t_m1	2.25392
CO2tex_m1	0
Cot_m1	0
H2Ot_m1	-14.9575
H2St1_m1	0.019225
ETOHt_m1	0
GLYCt_m1	0
ACALDt_m1	0
VALabc_m1	0
ILEabc_m1	0
LEUabc_m1	0
ARGabc_m1	0
HISabc_m1	0
THRabc_m1	0
GLN1abc_m1	0
GLUabc_m1	0
GLNabc_m1	0
CYSabc_m1	0
ASPabc_m1	0
ASNabc_m1	0
LYSabc_m1	0
GLYabc_m1	0
ALAabc_m1	0
PROabc_m1	0
METabc_m1	0
METDabc_m1	0
rxn05178_m1	0
GLYt2r_m1	-0.206339
SERt2r_m1	0
GLNt2r_m1	0
CYSt2r_m1	0
ASPt2r_m1	0
ASNt2r_m1	0
LEUt2r_m1	0
ILEt2r_m1	0.023865
THRt2r_m1	0.112652
ARGt2r_m1	0
PHEt2r_m1	0
HISt2r_m1	0
VALt2r_m1	0
TRPt2r_m1	-0.000298999
PROt2r_m1	0.020735
TYRt2r_m1	0
LEU1t2r_m1	0
ILE1t2r_m1	0
LYSt2r_m1	0
GLUt2r_m1	-0.0298149
ALAt2r_m1	-0.0101242
METt3_m1	0
MALTHXabc_m1	0
MALTabc_m1	0
DCMtransport_m1	6
CFtransport_m1	6
DSERt2_m1	0
DALAt2r_m1	-3e-09
rxn12531_m1	0
GLU_Dt2_m1	0
rxn05711_m1	0
ASPDt2_m1	0
rxn12613_m1	0
rxn05709_m1	0
rxn12521_m1	0
rxn05715_m1	0
PCEtransport_m1	0
TCEtransport_m1	-2.27374e-13
DCEtransport_m1	2.27374e-13
MCEtransport_m1	0
ETHEtransport_m1	0
PIabc_m1	0
NH4tex_m1	0.985874
NH4tpp_m1	0.985874
Htex_m1	324.176
CLt_m1	0
CLtex_m1	-6
SO4t2_m1	0
MOBDabc_m1	0
MGt5_m1	0
Kt3r_m1	-1e-09
FE2abc_m1	0
MNt2_m1	0
ZNabc_m1	0
CD2abc1_m1	0
Cut1_m1	0
CAt4_m1	-1e-09
HG2abc_m1	0
Cuabc_m1	0
rxn10344_m1	0
COBALTt5_m1	-4.99999e-10
NAt3_1_m1	0
PIt7_m1	333.333
FE3abc_m1	0
FORt2_m1	-1e-09
FORtex2_m1	1e-09
PYRt_m1	-3.96823
CITt2r_m1	0
L_LACt2r_m1	1e-09
OAAt_1_m1	0
ACt2r_m1	3.78545
FORt3_m1	0
MSO3abc_m1	0
SULAabc_m1	0
HEXSabc_m1	0
ETHSabc_m1	0
BUTSO3abc_m1	0
MALt2r_m1	10
FUMt2r_m1	-8.48526
SUCCt2r_m1	-1e-09
FOLt_m1	0
rxn05187_m1	0
CBL1abc_m1	-4.99999e-10
CBL2abc_m1	0
THMt2_m1	-1.99999e-09
r1106_m1	3e-09
NACt_m1	0
HEMEti_m1	-1e-09
EX_h(e)_m1	3.8667
EX_pi(e)_m1	-0.0795329
EX_etoh(e)_m1	-1.77636e-15
EX_glyc(e)_m1	0
EX_acald(e)_m1	-1.77636e-15
EX_arg__L(e)_m1	0
EX_his__L(e)_m1	0
EX_thr__L(e)_m1	-0.112652
EX_gly(e)_m1	0.206339
EX_met__L(e)_m1	0
EX_ala__L(e)_m1	0.0101242
EX_glu__L(e)_m1	0.0298149
EX_asp__L(e)_m1	0
EX_lys__L(e)_m1	0
EX_ser__L(e)_m1	0
EX_pro__L(e)_m1	-0.020735
EX_cys__L(e)_m1	0
EX_gln__L(e)_m1	0
EX_leu__L(e)_m1	0
EX_tyr__L(e)_m1	0
EX_asn__L(e)_m1	0
EX_ile__L(e)_m1	-0.023865
EX_phe__L(e)_m1	0
EX_trp__L(e)_m1	0.000298999
EX_val__L(e)_m1	0
DM_5dr1p(c)_m1	0
EX_cf(e)_m1	-6
EX_dcm(e)_m1	6
EX_pce(e)_m1	0
EX_tce(e)_m1	4.54747e-13
EX_dce(e)_m1	-4.54747e-13
EX_mce(e)_m1	0
EX_ethe(e)_m1	0
EX_nh4(e)_m1	-0.985874
EX_h2co3(e)_m1	0
EX_h2s(e)_m1	-0.019225
EX_h2o(e)_m1	14.9575
EX_so4(e)_m1	0
EX_co2(e)_m1	-2.25392
EX_co(e)_m1	0
EX_cl(e)_m1	6
EX_h2(e)_m1	-9.94664
EX_ni2(e)_m1	0
EX_ca2(e)_m1	0
EX_cbl1(e)_m1	4.99999e-10
EX_zn2(e)_m1	0
EX_k(e)_m1	0
EX_fe2(e)_m1	0
EX_cu2(e)_m1	0
EX_na1(e)_m1	-1000
EX_mg2(e)_m1	0
EX_cobalt2(e)_m1	-4.99999e-10
EX_mn2(e)_m1	0
EX_fe3(e)_m1	0
EX_ac(e)_m1	-3.78545
EX_pyr(e)_m1	3.96823
EX_fum(e)_m1	8.48526
EX_oaa(e)_m1	0
EX_lac__L(e)_m1	-1e-09
EX_cit(e)_m1	-1.77636e-15
EX_mal__L(e)_m1	-10
EX_for(e)_m1	2e-09
EX_thm(e)_m1	0
EX_lipoate(e)_m1	0
EX_fol(e)_m1	0
EX_pnto__R(e)_m1	0
EX_nac(e)_m1	0
EX_ribflv(e)_m1	-3e-09
EX_pheme(e)_m1	0
GCALDlump_m1	0
NPHS_m1	0
IMACTD_m1	0
HOPNTAL_m1	0
SELNPS_m1	0
URFGTT_m1	0
OPHBDC_m1	0
OPHHXy_m1	0
GCCc_m1	0
LYSDC_m1	0
GLUR_m1	0.0130192
ALAR_m1	0.0260384
LYSAM_m1	0
ARGDC_m1	0
AGDI_1_m1	0
CMPA_1_m1	0
HSPMS_m1	0
TARTD_m1	0
ALAALAr_m1	0.0130192
UAG4E_m1	0
UAG2EMA_m1	0
UAG2E_m1	0
rxn03852_m1	0
CDPGLC46DH_m1	0
G1PTT_m1	-2.27374e-13
TDPGDH_m1	-2.27374e-13
rxn03919_m1	0
UAGPT2_m1	0
G3PCT_1_m1	0
FGFT_1_m1	0
MECDPDH2_m1	0
4HTHRS_1_m1	0
OHPBAT_m1	0
LIPATPT_m1	0
ICHORT_m1	0
DMBZIDS_m1	-3e-09
FTCD_m1	0
UDCPDP_m1	0.0130192
rxn06526_m1	0
HCO3E_m1	-0.694878
AHCi_m1	-2.99998e-08
RPI_m1	-0.045655
ALDD31_m1	0
PAPPT2_m1	0
EHGLAT_m1	0
rxn01210_m1	0
rxn10239_m1	0
rxn10284_m1	0
rxn10275_m1	0
rxn10293_m1	0
TECA4S_m1	0
DEBUG_thr__L_m1	0
DEBUG_gly_m1	0
DEBUG_arg__L_m1	0
DEBUG_met__L_m1	0
DEBUG_ala__L_m1	0
DEBUG_glu__L_m1	0
DEBUG_asp__L_m1	0
DEBUG_lys__L_m1	0
DEBUG_ser__L_m1	0
DEBUG_pro__L_m1	0
DEBUG_cys__L_m1	0
DEBUG_gln__L_m1	0
DEBUG_leu__L_m1	0
DEBUG_tyr__L_m1	0
DEBUG_asn__L_m1	0
DEBUG_ile__L_m1	0
DEBUG_phe__L_m1	0
DEBUG_his__L_m1	0
DEBUG_trp__L_m1	0
DEBUG_val__L_m1	0
DEBUG_Biomass_m1	0.1
DEBUG_coa_m1	0
DEBUG_acylcarrierprotein_m1	0
DEBUG_mqn8_m1	0
DEBUG_thf_m1	0
DEBUG_amet_m1	0
DEBUG_5mthf_m1	0
DEBUG_10fthf_m1	0
DEBUG_fad_m1	0
DEBUG_udcpdp_m1	0
DEBUG_ribflv_m1	0
DEBUG_2dmmq8_m1	0
DEBUG_alpha_5_6_Dimethylbenzimidazolyl_cobamide_coenzyme_m1	0
DEBUG_ptrc_m1	0
DEBUG_sheme_m1	0
DEBUG_sym_Homospermidine_m1	0
DEBUG_pheme_m1	0
DEBUG_apoACP_m1	0
DEBUG_nad_m1	0
DEBUG_nadp_m1	0
DEBUG_dttp_m1	0
DEBUG_datp_m1	0
DEBUG_dgtp_m1	0
DEBUG_dctp_m1	0
DEBUG_h2o_m1	0
DEBUG_pi_m1	0
DEBUG_h_m1	0
DEBUG_adp_m1	0
DEBUG_so4_m1	0
DEBUG_cl_m1	0
DEBUG_phosphatidylethanolamine_dioctadecanoyl_m1	0
DEBUG_Stearoylcardiolipin_m1	0
DEBUG_pg180_m1	0
DEBUG_Anteisoheptadecanoyllipoteichoic_acid_n_24_unsub_m1	0
DEBUG_Stearoyllipoteichoic_acid_n_24_ala_m1	0
DEBUG_Stearoyllipoteichoic_acid_n_24_unsub_m1	0
DEBUG_Prenol_45n_teichoic_acid_m1	0
DEBUG_pg160_m1	0
DEBUG_tcam_BS_m1	0
DEBUG_Anteisoheptadecanoyllipoteichoic_acid_n_24_Nac_glcam_m1	0
DEBUG_Stearoyllipoteichoic_acid_n_24_glc_m1	0
DEBUG_Isoheptadecanoyllipoteichoic_acid_n_24_Nac_glcam_m1	0
DEBUG_pg140_m1	0
DEBUG_Stearoyllipoteichoic_acid_n_24_Nacglcam_m1	0
DEBUG_Isoheptadecanoyllipoteichoic_acid_n_24_ala_m1	0
DEBUG_Palmitoylcardiolipin_m1	0
DEBUG_Myristoylcardiolipin_m1	0
DEBUG_Isoheptadecanoyllipoteichoic_acid_n_24_glc_m1	0
DEBUG_Isoheptadecanoyllipoteichoic_acid_n_24_unsub_m1	0
DEBUG_Prenol_45n_teichoic_acid_glc_m1	0
DEBUG_Anteisoheptadecanoyllipoteichoic_acid_n_24_glc_m1	0
DEBUG_Anteisoheptadecanoyllipoteichoic_acid_n_24_ala_m1	0
DEBUG_pe140_m1	0
DEBUG_pe160_m1	0
DEBUG_Prenol_45n_teichoic_acid_ala_m1	0
DEBUG_fe2_m1	0
DEBUG_cu2_m1	0
DEBUG_zn2_m1	0
DEBUG_k_m1	0
DEBUG_mg2_m1	0
DEBUG_cobalt2_m1	0
DEBUG_mn2_m1	0
DEBUG_fe3_m1	0
DEBUG_ca2_m1	0
DEBUG_Peptidoglycan_polymer_n1_m1	0
DEBUG_Peptidoglycan_polymer_n_m1	0
DEBUG_atp_m1	0
DEBUG_gtp_m1	0
DEBUG_ctp_m1	0
DEBUG_utp_m1	0
DEBUG_protein_m1	0
DEBUG_rna_m1	0
DEBUG_dna_m1	0
DEBUG_peptidoglycan_m1	0
DEBUG_pg_m1	0
RDHase0_m1	6
EX_Lcyst(e)_m1	0
EX_ala__D(e)_m1	0
EX_asn__D(e)_m1	0
EX_asp__D(e)_m1	0
EX_b12(e)_m1	0
EX_butso3(e)_m1	0
EX_cbl2(e)_m1	0
EX_cd2(e)_m1	0
EX_cys__D(e)_m1	0
EX_ethso3(e)_m1	0
EX_gln(e)_m1	0
EX_glu__D(e)_m1	0
EX_hexs(e)_m1	0
EX_hg2(e)_m1	0
EX_ile(e)_m1	0
EX_isetac(e)_m1	0
EX_leu(e)_m1	0
EX_lys__D(e)_m1	0
EX_malt(e)_m1	0
EX_malthx(e)_m1	0
EX_malttr(e)_m1	0
EX_met__D(e)_m1	0
EX_mobd(e)_m1	0
EX_mops(e)_m1	0
EX_mso3(e)_m1	0
EX_pb2(e)_m1	0
EX_ppi(e)_m1	0
EX_ser__D(e)_m1	0
EX_succ(e)_m1	0
EX_sulfac(e)_m1	0
EX_taur(e)_m1	0
EX_thr__D(e)_m1	0
EX_urea(e)_m1	0
EX_val__D(e)_m1	0
DM_na1(c)_d1	1000
BIOMASS_m2	0.00999997
BIOMASS_PROTEIN_m2	0.00499999
BIOMASS_PROTEIN_TRNA_m2	0
BIOMASS_RNA_m2	0.000999997
BIOMASS_DNA_m2	0.000499999
BIOMASS_PLIPIDS_m2	0.000692548
BIOMASS_PEPTIDOGLYCAN_m2	0.00130192
BIOMASS_PG_m2	0.000692548
NTP1_m2	0
rxn01169_m2	0
HEX1_1_m2	3e-09
G6PI_m2	0
G6PI3_m2	-1000
PGI_m2	1000
PFK_m2	0
FBA_m2	-0.00684043
FBA2_m2	0
TPI_m2	0.00822553
GLYALDDr_m2	0
GAPD_m2	-0.0325418
PGK_m2	0.0325418
PGM_m2	0.0325418
ENO_m2	-0.0325418
PYK_m2	0
POR_syn_m2	-8.10971
FBP_m2	0.00684043
LDH_D_m2	0
L_LACD3_m2	6.76884
ALDD2x_m2	0
ALCD2x_m2	0
ALCD2y_m2	0
PC_m2	3.5749
PPDK_m2	-0.0294087
ACALD_m2	0
PPCK_m2	0
LGTHL_m2	0
OAADC_m2	0
PTAr_m2	9.97345
ACKr_m2	-9.97345
GLYK_m2	9.92431e-12
G3PD1ir_m2	-0.0013851
G3PD2_m2	0
ALCD19_m2	0
GLYCDx_m2	0
ALKP_1_m2	0
GLYOX_m2	0
ACLSa_m2	0
PDHam2_m2	0
PDHcr_m2	0
PDHbr_m2	0
KGD2_m2	-2e-09
FRD2_m2	0
FRD7_m2	0
FRD3_m2	0
FUM_m2	-6.38288
MDH_m2	-3.61712
PPCSCT_m2	0
MMM2_m2	0
MME_m2	0
MMCD_m2	0
rxn00678_m2	0
FNOR_m2	0
FNRR_m2	0
rxn16350_m2	-4.97332
rxn16350_nadp_m2	0
NfnAB_m2	9.89333
H2ASE_syn_m2	0
HYDA_m2	0
FHL_m2	0
Rnf_na_m2	-6.77126
Rnf_h_m2	0
rxn13753_m2	-6.77126
CYTBD2_m2	0
CYTBO3_m2	0
NTRIR4pp_m2	0
SPODM_1_m2	0
ATPS4rpp_m2	0
NADK_m2	-999.98
NADK5_m2	999.98
G6PBDH_m2	1000
G6PDH2r_m2	-1000
PGL_m2	0
GND_m2	0
RPE_m2	-0.00423659
RPI_m2	-0.00423659
DRBK_m2	0
TKT2_m2	0.00315479
r0407_m2	0
TALA_m2	-0.0010818
PRPPS_m2	0.00531839
DRPA_m2	0
rxn01200_m2	0.0010818
RBK2_m2	0
r0408_m2	0
UDPGD_m2	0
PGLYCP_1_m2	0
GLXO1_m2	0
ABUTD_m2	0
4ABUTD_m2	0
AACOAT_m2	2.99999e-09
MGSA_m2	0
PPAKr_m2	0
GLUDy_m2	0
GLUSy_m2	0
GLNS_m2	0.0122692
ALATA_L_m2	0
ACLS_m2	0.00759748
KARA1_m2	0
KARI_3hmoa_m2	0.00759748
KARI_23dhmb_m2	-0.00759748
DHAD1_m2	0.00759748
VALTA_m2	-0.00389249
IPPS_m2	0.00370499
IPPMIb_m2	0.00370499
IPPMIa_m2	-0.00370499
IPMD_m2	0.00370499
OMCDC_m2	-0.00370499
LEUTA_m2	-0.00370499
ACOADH2_m2	0
ACOAD20_m2	0
HBCO_nadp_m2	-5e-09
rxn02168_m2	5e-09
MACCOAT_m2	0
rxn02749_m2	0
CITCIb_m2	0
rxn00735_m2	0
ASPTA_m2	0.0422189
ASPT_m2	-2.10838
ACGS_m2	0.0246315
ACGK_m2	0.0246315
AGPR_m2	0.0246315
ACOTA_m2	-0.0246315
ACODA_m2	0.0246315
CBPS_m2	0.00424534
OCBT2i_m2	0.001823
ARGSS_m2	0.001823
ARGSL_m2	0.001823
PY5CDHE_m2	0
EHGLAT_m2	0
HPROa_m2	0
HPROb_m2	0
ARGDC_m2	0
AGMT_m2	0
ORNTA_m2	0.0228085
G5SADs_m2	0.0228085
PRO1x_m2	-0.0228085
PUTA3_m2	0
ARGDr_m2	0
ASNS2_m2	0.00196799
ASNN_m2	0
ASPK_m2	2.0538
ASAD_m2	2.0538
HSDy_m2	-2.04999
HSDxi_m2	0
HSK_m2	2.04888
THRS_m2	2.04888
THRA_m2	0
DHDPS_m2	0.00381241
DHDPRy_m2	-0.00381241
LDAPAT_m2	-0.00381241
DAPE_m2	0.00381241
DAPDC_m2	0.00251049
LYSAM_m2	0
rxn02344_m2	0
rxn02403_m2	0
rxn20665_m2	0
rxn18959_m2	0
BCD_complex_m2	3e-09
rxn00994_m2	0
BUTKr_m2	0
PBUTT_m2	0
KAT1_m2	5e-09
THRD_L_m2	0.0262515
ACHBS_m2	0.0262515
rxn03436_m2	0.0262515
KARI_23dhmp_1_m2	-0.0262515
DHAD2_m2	0.0262515
ILETA_m2	-0.0262515
PGCD_m2	0
PSERT_m2	0
SERD_L_m2	0
GHMT2r_m2	1.04813
GCCc_m2	0
rxn06600_m2	0
GLYAT_m2	-1.90768
THRD_m2	1.90768
GLYCK_1_m2	0
rxn06044_m2	0
GLYTA_m2	-6.82121e-13
GCCa_m2	0
ALDD31_m2	0
GLYCL_2_m2	1.05486
ATPPRT_m2	0.000661498
PRATPP_m2	0.000661498
PRAMPC_m2	0.000661498
PRMICI_m2	0.000661498
IG3PS_m2	0.000661498
IGPDH_m2	0.000661498
HSTPT_m2	-0.000661498
HISTP_m2	0.000661498
rxn02159_m2	0.000661498
rxn00863_m2	0.000661498
HISDr_m2	0
URCN_m2	0
IZPN_m2	0
rxn01641_m2	0
FTCD_m2	0
DDPA_m2	0.00207299
DHQS_m2	0.00207299
DHQTi_m2	0.00207299
SHK3Dr_m2	-0.00207299
SKK_m2	0.00207299
PSCVT_m2	0.00207299
CHORS_m2	0.00207299
CHORM_m2	0.00207299
PPNDH_m2	0.0012105
PHETA1_m2	-0.0012105
PPND2_m2	0.000862498
PPND_m2	0
TYRTA_m2	-0.000862498
TRPS1_m2	0
TRPS2_m2	1.04511
rxn01270_m2	0
TRPAS2_m2	1.04511
SERAT_m2	0.000813498
CYSS_m2	0.000813498
AHSERL4_m2	0
SHSL1_m2	0
CYSTL_m2	0
AHAL_m2	0
AHSERL2_m2	0.001109
HSERTA_m2	0.001109
SPMS_m2	0
METAT_m2	0
ADMDC_m2	0
GMPR_m2	0
GK2_m2	-0.0528912
GTPDPK_1_m2	0
NTPTP1_m2	-0.0166085
CTPS1_m2	0.0160147
URIK3_m2	0
PYNP2r_m2	0.000487649
UTCY_m2	-0.0195522
ITCY_m2	0
23CN2P1_m2	0
23CN2P4_m2	0
NTPP2_1_m2	0
DADNK_1_m2	0
DGNSK_m2	0
GUAD_m2	0
RNDR1_m2	0
r0280_m2	0.0536859
ADNK1_m2	0.000794748
PYK3_m2	-0.00258895
AGPOP_m2	0.0163014
DURIK1_1_m2	1.51208
23CN2P3_m2	0
23CN2P2_m2	0
DURAD_m2	0
TMDK1_1_m2	0
DURAD2_m2	0
CDDTPP_m2	0.00453854
DTUPP_m2	0.014526
DHORD6_m2	0
DHORD5_m2	0.00242234
DHORD2_m2	0
PRAIS_m2	0.00223454
PRFGS_m2	0.00223454
GLUPRT_m2	0.00223454
GARFT_m2	0.00223454
PRAGSr_m2	0.00223454
AICART_m2	0.00289604
IMPC_m2	-0.00289604
ADSL2r_m2	0.00223454
PRASCSi_m2	0.00223454
rxn05229_m2	0
AIRCr_m2	-0.00223454
RNTR1_m2	0.0012824
DADK_m2	-0.000794748
ADK2_m2	-0.0166085
ADSL1r_m2	0.00194324
ADK1_m2	0
ADSS_m2	0.00194324
NTD6_m2	0.000794748
PUNP1_m2	-0.000794748
HXPRT_m2	0
PUNP5_m2	0
NTD10_m2	0
NTD11_m2	0
NTD7_m2	0
PUNP7_m2	0
XPPT_m2	0
RNTR2_m2	0
DGK1_m2	-0.0163014
GK1_m2	0.0535369
GMPS2_m2	0.000952798
IMPD_m2	0.000952798
NTD8_m2	0.0163014
GUAPRT_m2	0
PUNP3_m2	0.000307099
NTD9_m2	0.000307099
PUNP4_m2	-0.000307099
PUNP6_m2	0
PUNP2_m2	0.000794748
URIDK2r_m2	0
DUTPDP_m2	0
RNTR4_m2	0
DTMPK_m2	0.000487649
NDPK4_m2	1000
RNDR4_m2	0
TMDS_m2	0.000487649
ASPCT_m2	0.00242234
OMPDC_m2	0.00242234
DHORTS_m2	-0.00242234
ORPT_m2	0.00242234
UMPK_m2	0.0182503
NTD1_m2	1.51159
DURIPP_m2	-0.000487649
NTPP8_m2	0
NTD5_m2	0
UPPRT_m2	0
URIK1_m2	0
URIK2_m2	0
NTD2_m2	0
CYTK2_m2	0
RNTR3_m2	0.000307099
RNDR3_m2	-2.06574e-10
CYTK1_m2	2.06574e-10
CTPS2_m2	0
NTD4_m2	0
NTD3_m2	0
DCYTD_m2	0
DCMPDA_m2	0
CYTDK2_m2	0
CYTDK1_m2	0
CYTD_m2	0.0150136
TMDPK_1_m2	0
RBFK_m2	0
FMNAT_m2	0
ASPO1_m2	0
ASPO6_m2	0
ASPO2y_m2	0
QULNS_m2	0
NMNHYD_m2	0
NT5C_m2	0
NNATr_m2	0
PNP_m2	0
NP1_m2	0
NNDPR_m2	0
NADS1_m2	0
NADS2_m2	0
NMNAT_m2	0
NICRNS_m2	0
ACPpds_m2	0
PTPATi_m2	0
DPCOAK_m2	0
PNTK_m2	0
PPNCL2_m2	0
PPNCL3_m2	0
PPCDC_m2	0
ASP1DC_m2	0
PANTS_m2	0
MOHMT_m2	0
DPR_m2	0
APNPT_m2	0
APCPT_1_m2	0
PDX5POi_m2	0
PDX5PS2_m2	0
rxn03951_m2	0
PERD_m2	0
E4PD_m2	0
4HTHRS_1_m2	0
OHPBAT_m2	0
AOXSr_m2	0
BTS3r_m2	0
BACCL_m2	0
rxn06864_m2	0
HPPK_1_m2	0
DHNPA2r_m2	0
GTPCI_m2	2.99955e-09
r0775_m2	-2.99955e-09
r0120_m2	-2.99955e-09
r0708_m2	-2.99955e-09
r0777_m2	-2.99955e-09
METS_m2	0.001109
MTHFR3_1_m2	-15.5981
THFGLUS_m2	0
MTHFC_m2	0.00513059
MTHFD_m2	0.00513058
FOLR2_1_m2	0.000487649
DHFR_m2	0
THFOR2_m2	0
DHPS_m2	0
FOLD3_m2	0
DHFS_m2	0
DHPR_m2	0
rxn01314_m2	0
AKP1_m2	0
PTHPS_1_m2	0
MTHFR2_1_m2	15.597
THFOR1_m2	-0.000487649
rxn01210_m2	0
FOMETRi_m2	-2e-09
ADCS_m2	0
DMTPHT_m2	0
AMPTASECG_m2	0
AMPEP14_m2	0
rxn12644_m2	0
AMPEP13s_m2	0
rxn12844_m2	0
AMPEP5_m2	0
GLYLEUHYDROc_m2	0
rxn12641_m2	0
AMPEP13_m2	0
GLYPHEHYc_m2	0
rxn12642_m2	0
rxn12639_m2	0
rxn12847_m2	0
rxn12643_m2	0
rxn12635_m2	0
TRDR_m2	0.0015895
UDPG4E_m2	-4.00003e-09
PFK_2_m2	0
MNLDH2_m2	0
RAFGH_m2	0
rxn03838_m2	0
GALS4_m2	0
DGGH_m2	0
HEX7_m2	1e-09
HXAD_m2	0
LACZ_m2	0
BGLA_m2	0
rxn00020_m2	0
BG_MADG_m2	0
BG_MBDG_m2	0
MAN6PI_m2	-2.99966e-09
GALKr_m2	7.00003e-09
MALT_m2	0
PGMT_m2	1.00003e-09
G1PACT_m2	0.00260383
PGAMT_m2	-0.00260383
UAGDP_m2	0.00260383
G6PDA_m2	-0.00260383
ACGAM2E_m2	0
UAG2EMA_m2	0
UAG2E_m2	0
UAGPT2_m2	0
UAGPT3_m2	0.00130192
MECDPDH2_m2	0
G1PTT_m2	3e-09
TDPGDH_m2	3e-09
TDPDRE_m2	3e-09
TDPDRR_m2	-3e-09
OligosaccLipid_m2	0
UAGAAT_m2	0
KDOPS_m2	0
KDOPP_m2	0
LPADSS_m2	0
KDOCT2_m2	0
A5PISO_m2	0
TDSK_m2	0
UHGADA_m2	0
U23GAAT_m2	0
USHD_m2	0
MOAT2_m2	0
rxn06865_m2	0
MOAT_m2	0
rxn06848_m2	0
FT_m2	0.00130192
IPDPUPT_m2	0.00130192
FRTT_m2	0
GRTT_m2	0.00130192
DMATT_m2	0.00130192
OPP_m2	0
PPTT_m2	0
GGTT_m2	0
HEXTT_m2	0
DXPS_m2	0.0143211
DXPRIi_m2	-0.0143211
MEPCT_m2	0.0143211
CDPMEK_m2	0.0143211
MECDPS_m2	0.0143211
MECDPDHf_m2	0.0143211
HBZOPT_m2	0
rxn09345_m2	0
PMANM_m2	2.99966e-09
MAN1PT2_m2	2.99966e-09
CBLAT_m2	0
RZ5PP_m2	0
ADOCBLS_m2	0
CPPPGO2_m2	0
UPP3S_m2	0
mqn01_m2	0
mqn02_m2	0
mqn03_m2	0
FUTH_m2	0
mqn05_m2	0
mqn06_m2	0
AMMQT8_2_m2	0
SUCBZS_m2	0
rxn05422_m2	0
rxn05372_m2	0
rxn05376_m2	0
rxn05385_m2	0
rxn05397_m2	0
rxn05418_m2	0
rxn05393_m2	0
rxn05426_m2	0
rxn05364_m2	0
rxn05430_m2	0
rxn05410_m2	0
rxn05401_m2	0
rxn05360_m2	0
rxn05414_m2	0
rxn05405_m2	0
rxn05389_m2	0
rxn05380_m2	0
KAS12_m2	0
ACOATA_m2	0.0013851
rxn06673_m2	0
MCOATA_m2	0.00969567
KAS14_m2	0.0013851
HBUR1_m2	-0.0013851
HBUHL1_m2	0.0013851
EAR40x_m2	0.0013851
3OAS60_m2	0.0013851
3OAR60_m2	-0.0013851
3HAD60_m2	0.0013851
EAR60x_m2	0.0013851
3OAS80_m2	0.0013851
3OAR80_m2	-0.0013851
3HAD80_m2	0.0013851
EAR80x_m2	0.0013851
3OAS100_m2	0.0013851
3OAR100_m2	-0.0013851
3HAD100_m2	0.0013851
EAR100x_m2	0.0013851
3OAS120_m2	0.0013851
3OAR120_m2	-0.0013851
3HAD120_m2	0.0013851
EAR120x_m2	0.0013851
3OAS140_m2	0.0013851
3OAR140_m2	-0.0013851
3HAD140_m2	0.0013851
rxn05323_m2	0.0013851
MCMAT7_m2	0.00138509
3OAR160_m2	-0.00138509
3HAD160_m2	0.0013851
EAR160x_m2	0.0013851
rxn07576_m2	1.08997e-11
rxn07577_m2	1.08997e-11
rxn07578_m2	1.08997e-11
rxn07579_m2	1.10134e-11
rxn05461_m2	0
rxn05458_m2	0.0013851
KAS11_m2	0
rxn11700_m2	0
ACCOAC_m2	0.00969567
ACACT9_m2	0
ACACT8_m2	0
ACACT12_m2	0
ACACT2r_m2	0
ACACT10_m2	0
ACACT13_m2	0
rxn05448_m2	0
rxn05437_m2	0
rxn05464_m2	0
rxn05443_m2	0
rxn05434_m2	0
rxn05436_m2	0
rxn05368_m2	0
rxn05440_m2	0
rxn05444_m2	0
rxn05433_m2	0
rxn05449_m2	0
rxn05441_m2	0
rxn05445_m2	0
rxn05446_m2	0
rxn05435_m2	0
rxn05439_m2	0
rxn05442_m2	0
rxn05447_m2	0
rxn05438_m2	1.13687e-13
rxn05450_m2	0
rxn05249_m2	0
rxn05250_m2	0
rxn05252_m2	0
FACOAL180_m2	0
rxn05247_m2	0
rxn05248_m2	0
rxn05251_m2	0
FACOAL140_m2	0
FACOAL181_m2	0
FACOAL161_m2	0
FACOAL160_m2	0
DASYN120_m2	0
PGSA160_m2	0.000692548
PGPP160pp_m2	0.000692548
G3PAT120_m2	0
G3PAT140_m2	0
G3PAT141_m2	0
G3PAT160_m2	0
G3PAT180_m2	0
G3PAT181_m2	0
G3PAT161_m2	0
rxn10215_m2	0
rxn10219_m2	0
rxn10206_m2	0
rxn10203_m2	0
AGPAT181_m2	0
rxn10212_m2	0
AGPAT120_m2	0
rxn10209_m2	0
rxn10214_m2	0
rxn10211_m2	0.000692548
rxn10205_m2	0
rxn10218_m2	0
rxn10204_m2	5.26196e-12
AGPAT160_m2	0
rxn10217_m2	-2.27374e-13
rxn10208_m2	-2.27374e-13
rxn10210_m2	0
AGPAT161_m2	0
AGPAT180_m2	0
G3PAT160_1_m2	0.000692548
rxn10207_m2	-2.27374e-13
AGPAT141_m2	0
rxn10216_m2	-2.27374e-13
AGPAT140_m2	0
rxn10213_m2	5.75145e-12
rxn05408_m2	0
rxn05453_m2	0
rxn05452_m2	0
rxn05459_m2	1.10134e-11
rxn05383_m2	0
rxn05456_m2	0
rxn05455_m2	0
rxn05451_m2	0
rxn05358_m2	0
rxn05457_m2	0
rxn05454_m2	0
rxn10225_m2	-2.27374e-13
DASYN180_m2	0
rxn10221_m2	-2.27374e-13
DASYN141_m2	0
DASYN160_m2	0.000692548
DASYN181_m2	0
rxn10222_m2	-2.27374e-13
DASYN140_m2	0
rxn10223_m2	-2.27374e-13
rxn10224_m2	-2.27374e-13
DASYN161_m2	0
rxn10220_m2	-2.27374e-13
PSSA140_m2	0
PSD180_m2	0
PGPP180pp_m2	0
PSD140_m2	0
PSSA180_m2	0
PSSA160_m2	0
PSD160_m2	0
rxn10230_m2	0
PSSA141_m2	0
rxn10229_m2	0
rxn10227_m2	0
rxn10226_m2	0
PSSA120_m2	0
rxn10228_m2	0
PSSA181_m2	0
PSSA161_m2	0
rxn10231_m2	0
rxn10265_m2	0
rxn10266_m2	0
PSD161_m2	0
PSD120_m2	0
rxn10235_m2	0
PSD141_m2	0
rxn10236_m2	0
PSD181_m2	0
rxn10233_m2	0
rxn10232_m2	0
rxn10237_m2	0
rxn10234_m2	0
rxn07267_m2	0
rxn10259_m2	-2.27374e-13
PGSA180_m2	0
rxn10260_m2	-2.27374e-13
rxn10340_m2	0
rxn10334_m2	0
rxn10337_m2	0
rxn10338_m2	0
rxn10341_m2	0
rxn10335_m2	0
rxn10342_m2	0
rxn10339_m2	0
rxn10336_m2	0
UAGCVT_m2	0.00130192
UAPGR_m2	-0.00130192
UAMAS_m2	0.00130192
UAMAGS_m2	0.00130192
UAAGDS_m2	0.00130192
UGMDDS_m2	0.00130192
PAPPT3_m2	0.00130192
rxn10199_m2	0
rxn10304_m2	0
PGPAGT_m2	0
rxn10302_m2	0
rxn10305_m2	0
rxn10298_m2	0
rxn10306_m2	0
rxn10303_m2	0
rxn10299_m2	0
rxn10300_m2	0
rxn10301_m2	0
GLNSP3_m2	0
GLNSP2_m2	0
GLNSP1_m2	0
UDCPDP_m2	0.00130192
PAPPT2_m2	0
APATi_m2	0
YUMPS_m2	0
HCO3E_m2	-3.58884
PPItex_m2	0
H2td_m2	9.94664
PIt2r_m2	0
VALabc_m2	0
ILEabc_m2	0
LEUabc_m2	0
ARGabc_m2	0
HISabc_m2	0
THRabc_m2	0
GLN1abc_m2	0
GLNabc_m2	0
CYSabc_m2	0
ASPabc_m2	0
ASNabc_m2	0
LYSabc_m2	0
GLYabc_m2	0
ALAabc_m2	0.0101242
PROabc_m2	-0.020735
METabc_m2	0
METDabc_m2	0
rxn05178_m2	0
GLYt2r_m2	0
SERt2r_m2	0
GLNt2r_m2	0
CYSt2r_m2	0
ASPt2r_m2	0
ASNt2r_m2	0
LEUt2r_m2	0
ILEt2r_m2	-0.023865
THRt2r_m2	-0.112652
ARGt2r_m2	0
PHEt2r_m2	0
HISt2r_m2	0
VALt2r_m2	0
TRPt2r_m2	0.000298999
TYRt2r_m2	0
GLUt2r_m2	0.0298149
ALAt2r_m2	0
METt3_m2	0
DSERt2_m2	0
DALAt2r_m2	0
rxn12531_m2	0
rxn05711_m2	0
ASPDt2_m2	0
rxn12613_m2	0
rxn05709_m2	0
rxn12521_m2	0
rxn05715_m2	0
Htex_m2	-3e-09
NH4tpp_m2	0
CLt_m2	0
SO4t2_m2	0
O2t_m2	0
CO2t_m2	-5.64207
H2Ot_m2	15.1213
H2St1_m2	0.0019225
MGt5_m2	0
Kt3r_m2	0
FE2abc_m2	0
MNt2_m2	0
CD2abc1_m2	0
Cut1_m2	0
CAt4_m2	0
HG2abc_m2	0
Cuabc_m2	0
rxn10344_m2	0
COBALTt5_m2	0
NAt3_1_m2	-0.230199
PIt7_m2	0.00795326
FE3abc_m2	0
L_LACt2r_m2	6.76884
D_LACt2_m2	0
AKGt2r_m2	0
PYRt_m2	3.96823
ACt2r_m2	-10
FORt3_m2	-1e-09
PPAt6_m2	0
BUTt2r_m2	0
MALt2r_m2	-10
FUMt2r_m2	8.48526
SUCCt2r_m2	-2e-09
rxn05187_m2	0
CBL1abc_m2	0
CBL2abc_m2	0
PYDXNtr_m2	0
ZN2t4_m2	0
LYSt3r_m2	0
GLY3Pt2_m2	0
ACACt2_m2	0
NMNP_m2	0
CRO4t3_m2	0
GLYCt_m2	0
OCDCAt2_m2	0
HDCAt2_m2	0
TTDCAt2_m2	0
CD2t4_m2	0
rxn12439_m2	0
DEBUG_Biomass_m2	0.00999997
EX_h(e)_m2	0.653875
EX_pi(e)_m2	-0.00795326
EX_nh4(e)_m2	0
EX_h2s(e)_m2	-0.0019225
EX_h2o(e)_m2	-15.1213
EX_so4(e)_m2	0
EX_o2(e)_m2	0
EX_co2(e)_m2	5.64207
EX_cl(e)_m2	0
EX_h2(e)_m2	9.94664
EX_ni2(e)_m2	0
EX_ca2(e)_m2	0
EX_cbl1(e)_m2	0
EX_zn2(e)_m2	0
EX_k(e)_m2	0
EX_fe2(e)_m2	0
EX_cu2(e)_m2	0
EX_na1(e)_m2	0
EX_mg2(e)_m2	0
EX_cobalt2(e)_m2	0
EX_mn2(e)_m2	0
EX_fe3(e)_m2	0
EX_arg__L(e)_m2	0
EX_his__L(e)_m2	0
EX_thr__L(e)_m2	0.112652
EX_gly(e)_m2	-0.206339
EX_met__L(e)_m2	0
EX_ala__L(e)_m2	-0.0101242
EX_glu__L(e)_m2	-0.0298149
EX_asp__L(e)_m2	0
EX_lys__L(e)_m2	0
EX_ser__L(e)_m2	0
EX_pro__L(e)_m2	0.020735
EX_cys__L(e)_m2	0
EX_gln__L(e)_m2	0
EX_leu__L(e)_m2	0
EX_tyr__L(e)_m2	0
EX_asn__L(e)_m2	0
EX_ile__L(e)_m2	0.023865
EX_phe__L(e)_m2	0
EX_trp__L(e)_m2	-0.000298999
EX_val__L(e)_m2	0
EX_pyr(e)_m2	-3.96823
EX_akg(e)_m2	0
EX_fum(e)_m2	-8.48526
EX_succ(e)_m2	2e-09
EX_mal__L(e)_m2	10
EX_ac(e)_m2	10
EX_lac__L(e)_m2	-6.76884
EX_lac__D(e)_m2	0
EX_ppa(e)_m2	-1.77636e-15
EX_but(e)_m2	-1.77636e-15
EX_for(e)_m2	-2e-09
EX_meoh(e)_m2	-1.77636e-15
EX_thm(e)_m2	0
EX_lipoate(e)_m2	0
EX_fol(e)_m2	0
[truncated: 156 more rows]
