# Supplementary material for: A gap-filling algorithm for prediction of metabolic interactions in microbial communities
Source: PLoS Comput Biol. 2021 Nov 1;17(11):e1009060. doi: 10.1371/journal.pcbi.1009060 (PMC8584699; doi:10.1371/journal.pcbi.1009060)
Supplement: S27 Table — (XLSX) [file pcbi.1009060.s034.xlsx]

## Sheet: S27 Table
Exchange Reaction Fluxes from the ten best solutions for the community of Dehalobacter sp. CF and Bacteroidales sp. CF50 (with all exchange reactions open)
Exchange Reaction	Solution1	Solution2	Solution3	Solution4	Solution5	Solution6	Solution7	Solution8	Solution9	Solution10
EX_Biomass(e)_d3	0.11	0.11	0.11	0.11	0.11	0.11	0.11	0.403974	0.176788	0.11
EX_ac(e)_m1	-3.78545	-10	-8.68502	-1.9846	-0.224152	-5.99684	-0.228213	-9.73362	-10	-10
EX_ac(e)_m2	10	10	10	5.40727	3.34763	10	1.72903	10	10	10
EX_akg(e)_d3	0	0	0	0.0698227	0	0	0	0	0	0
EX_akg(e)_m2	0	0	1.77636e-15	0.0698227	0	1.77636e-15	1.77636e-15	1.77636e-15	1.77636e-15	1.77636e-15
EX_ala__L(e)_m1	0.0101242	0	0.0101242	0.0101243	0.974273	1	0.0101243	1	0	-1.30007e-08
EX_ala__L(e)_m2	-0.0101242	0	-0.0101242	-0.0101243	-0.974273	-1	-0.0101243	-1	0	1.30007e-08
EX_arg__L(e)_m1	0	0	0	0	-0.01823	1e-09	0	0	-0.0199992	-0.01823
EX_arg__L(e)_m2	0	0	0	0	0.01823	-1e-09	0	0	0.0199992	0.01823
EX_asn__L(e)_m1	0	0	0	0	-0.01968	0	0	0	-0.0215899	0
EX_asn__L(e)_m2	0	0	0	0	0.01968	0	0	0	0.0215899	0
EX_asp__L(e)_m1	0	-0.147701	-1e-09	0	-0.103176	0	0	0	-1	-0.154576
EX_asp__L(e)_m2	0	0.147701	1e-09	0	0.103176	0	0	0	1	0.154576
EX_cbl1(e)_m1	4.99999e-10	-1e-09	-3e-09	0	0	-3e-09	0	8.5e-09	-3e-09	0
EX_cbl1(e)_m2	0	0	-3e-09	0	0	0	0	0	0	0
EX_cf(e)_m1	-6	-0.843498	-3.90936	-6	-6	-6	-0.636185	0	-6	-6
EX_cl(e)_m1	6	0.843498	3.90936	6	6	6	0.636185	0	6	6
EX_co2(e)_m1	-2.25392	-9.25777	-5.37743	0.167712	1.54161	-4.25796	2.27374e-13	0	-7.58971	-8.85282
EX_co2(e)_m2	5.64207	10.0677	5.37743	3.15061	1.84654	4.25796	-2.27374e-13	0	7.58971	8.85282
EX_cobalt2(e)_m1	-4.99999e-10	1e-09	3e-09	0	0	3e-09	0	-8.5e-09	3e-09	0
EX_cobalt2(e)_m2	0	0	3e-09	0	0	0	0	0	0	0
EX_cys__L(e)_m1	0	0	0	0	-0.008135	0	0	0	-0.00892448	0
EX_cys__L(e)_m2	0	0	0	0	0.008135	0	0	0	0.00892448	0
EX_dcm(e)_m1	6	0.843498	3.90936	6	6	6	0.636185	0	6	6
EX_fe2(e)_m1	0	-1e-09	2.27374e-13	0	0	-7e-09	0	4.49999e-09	-5e-09	2.5e-10
EX_fe3(e)_m1	0	0	0	0	0	7.00011e-09	-5e-10	0	5.00011e-09	0
EX_fol(e)_m2	0	0	6e-09	0	0	0	0	0	0	0
EX_for(e)_m1	2e-09	4.99996e-09	1.20002e-08	4.99996e-09	0	-4.06666e-09	6.99984e-09	2.99998e-09	-4.06666e-09	1e-09
EX_for(e)_m2	-2e-09	-4.99996e-09	-1.20002e-08	-4.99996e-09	0	4.06666e-09	-6.99984e-09	-2.99998e-09	4.06666e-09	-1e-09
EX_fum(e)_m1	8.48526	9.9426	6.25996	-1.76568	-1.06152	9.47377	8.53964	3.13901	10	-0.303489
EX_fum(e)_m2	-8.48526	-9.9426	-6.25996	1.76568	1.06152	-9.47377	-8.53964	-3.13901	-9.70129	0.609983
EX_gln__L(e)_m1	0	-0.186588	-1e-09	0	-0.142062	0	0	0	0	-0.168357
EX_gln__L(e)_m2	0	0.186588	1e-09	0	0.142062	0	0	0	0	0.168357
EX_glu__L(e)_m1	0.0298149	0.216403	0.0298149	0.0996376	0.190107	0.0298149	0.0298149	0.0090799	0.103658	0.195667
EX_glu__L(e)_m2	-0.0298149	-0.216403	-0.0298149	-0.0996376	-0.190107	-0.0298149	-0.0298149	-0.0090799	-0.103658	-0.195667
EX_gly(e)_m1	0.206339	0	-0.906312	0	0	3e-09	0	-0.826031	-0.198388	0
EX_gly(e)_m2	-0.206339	0	0.906312	0	0	-3e-09	0	0.826031	0.198388	0
EX_h(e)_m1	3.8667	0	0	3.38556	4.11974	3.00026	0	4.75223	0	6
EX_h(e)_m2	0.653875	0	0	0	0.608426	0	0	1.24777	0	0
EX_h2(e)_m1	-9.94664	-10.611	-10.5303	-7.66329	-6.00271	-11.2105	-0.636185	-7.03753	-14.0011	-15.7468
EX_h2(e)_m2	9.94664	10.611	10.5303	7.66329	6.00271	11.2105	0.636185	7.03753	14.0011	15.7468
EX_h2o(e)_m1	14.9575	20.9843	17.6318	2.8138	1.16664	17.1668	11.3906	22.1841	19.8835	10.9661
EX_h2o(e)_m2	-15.1213	-18.5698	-15.9693	-2.90773	-1.33039	-13.9425	-5.97452	-10.3426	-14.7014	-7.74166
EX_h2s(e)_m1	-0.019225	-0.019225	-0.019225	-0.019225	-0.01109	-0.019225	-0.019225	-0.0757416	-0.0121663	-0.019225
EX_h2s(e)_m2	-0.0019225	-0.00192249	-0.0019225	-0.0019225	-0.0100575	-0.0019225	-0.00192252	-0.00192249	-0.0218212	-0.0019225
EX_his__L(e)_m1	0	0	0	0	-0.006615	0	-0.00255448	0	-0.00725697	0
EX_his__L(e)_m2	0	0	0	0	0.006615	0	0.00255448	0	0.00725697	0
EX_ile__L(e)_m1	-0.023865	-0.023865	-0.023865	0	-0.023865	0	-0.023865	-0.094022	0	-0.023865
EX_ile__L(e)_m2	0.023865	0.023865	0.023865	0	0.023865	0	0.023865	0.094022	0	0.023865
EX_lac__L(e)_m1	-1e-09	0	0	0	0	9.99989e-10	-1e-09	0	2.99999e-09	0
EX_lac__L(e)_m2	-6.76884	-1.76639	-4.45559	-5.00068	-4.70813	-10.9423	-4.89973	-8.52494	-9.45349	-8.06919
EX_leu__L(e)_m1	0	-0.0370501	0	0	0	0	0	0	0	2e-09
EX_leu__L(e)_m2	0	0.0370501	0	0	0	0	0	0	0	-2e-09
EX_lipoate(e)_m1	0	0	1e-09	0	0	-6e-09	-2e-09	0	-6e-09	0
EX_lipoate(e)_m2	0	0	0	0	0	0	2e-09	0	0	0
EX_lys__L(e)_m1	0	-0.025105	0	0	-0.025105	0	0.276491	0	0	0
EX_lys__L(e)_m2	0	0.025105	0	0	0.025105	0	-0.276491	0	0	0
EX_mal__L(e)_m1	-10	-10	-10	3e-09	0	-10	-10	-10	-9.96142	0
EX_mal__L(e)_m2	10	10	10	-3e-09	0	10	10	10	9.96142	-2e-09
EX_meoh(e)_m2	-1.77636e-15	-1.77636e-15	-1.77636e-15	-1.77636e-15	-1.77636e-15	-1.77636e-15	-1e-09	-1.77636e-15	-1.77636e-15	-1.77636e-15
EX_met__L(e)_m1	0	0	0	0	0	0	-6e-09	0	0	0
EX_met__L(e)_m2	0	0	0	0	0	0	6e-09	0	0	0
EX_na1(e)_m1	-1000	-1000	0	-1000	-455.393	0	0	1.81899e-13	0	0
EX_nac(e)_m2	0	0	1.86511e-13	-1e-09	0	0	0	0	0	0
EX_nh4(e)_m1	-0.985874	-0.00973536	-0.985873	-0.985874	-0.985874	-0.985874	-0.985874	-3.62062	0.954429	-0.1089
EX_nh4(e)_m2	0	-0.97614	0	0	0	0	0	0	-2.53889	-0.876973
EX_oaa(e)_m1	0	0	1.56189	-1e-09	0	-1e-09	1.80207	0	-1e-09	0
EX_phe__L(e)_m1	0	-0.012105	0	0	-0.012105	-0.012105	-0.012105	0	-0.0132798	-0.012105
EX_phe__L(e)_m2	0	0.012105	0	0	0.012105	0.012105	0.012105	0	0.0132798	0.012105
EX_pi(e)_m1	-0.0795329	-0.0795331	-0.0795328	-0.0795329	-0.0795329	-0.0795329	-0.0795329	-0.313339	-0.0872514	-0.0795329
EX_pi(e)_m2	-0.00795326	-0.00795326	-0.00795327	-0.00795328	-0.00795327	-0.00795329	-0.0079533	-0.00795326	-0.0533533	-0.00795327
EX_pnto__R(e)_m1	0	0	-2.27374e-13	0	-2.99998e-09	0	0	0	0	0
EX_pnto__R(e)_m2	0	0	-2.26812e-13	0	0	-1.26043e-12	-3.99991e-09	0	0	1.13687e-13
EX_pro__L(e)_m1	-0.020735	-0.020735	-0.020735	-0.020735	-0.020735	-0.020735	-0.020735	0	-0.0227473	0
EX_pro__L(e)_m2	0.020735	0.020735	0.020735	0.020735	0.020735	0.020735	0.020735	0	0.0227473	0
EX_pyr(e)_m1	3.96823	9.47005	8.41857	2.1183	-0.346917	4.98914	-1.5283	10	10	9.46749
EX_pyr(e)_m2	-3.96823	-9.47005	-8.41857	-2.1183	0.346917	1.78473	1.5283	-7.15149	-3.34978	-3.3066
EX_ribflv(e)_m1	-3e-09	-5e-09	-5e-09	-5e-09	0	2.00023e-09	0	-3e-09	2.00023e-09	-5e-09
EX_ribflv(e)_m2	0	0	-6e-09	-2.66665e-09	0	0	0	1.20002e-08	0	0
EX_ser__L(e)_m1	0	0	2.27374e-13	0	0	3e-09	0	0	0	0
EX_ser__L(e)_m2	0	0	-2.27374e-13	0	0	-3e-09	0	0	0	0
EX_so4(e)_m1	0	0	0	0	1.99999e-09	0	1e-09	0	0	2.50026e-10
EX_succ(e)_m2	2e-09	-9.99744e-10	0	-2e-09	-2e-09	0.00242235	1e-09	0.00242238	-1e-09	0.00242234
EX_thm(e)_m1	0	2.99998e-09	0	2.99998e-09	0	6.99994e-09	1e-09	2.99998e-09	6.99994e-09	2.99998e-09
EX_thm(e)_m2	0	0	0	0	0	0	2e-09	0	0	0
EX_thr__L(e)_m1	-0.112652	-0.391124	1	0	-0.356279	-0.907948	-0.354925	0	-0.647577	-0.374809
EX_thr__L(e)_m2	0.112652	0.391124	-1	0	0.356279	0.907948	0.354925	0	0.647577	0.374809
EX_trp__L(e)_m1	0.000298999	0.000298999	0.000298999	0.000299	0.000298999	0.000299	0.000299	0.000298999	0.00200579	0.000298999
EX_trp__L(e)_m2	-0.000298999	-0.000298999	-0.000298999	-0.000299	-0.000298999	-0.000299	-0.000299	-0.000298999	-0.00200579	-0.000298999
EX_tyr__L(e)_m1	0	-0.00862502	0	0	-0.008625	0	-0.008625	1e-09	-0.00946204	-0.008625
EX_tyr__L(e)_m2	0	0.00862502	0	0	0.008625	0	0.008625	-1e-09	0.00946204	0.008625
EX_val__L(e)_m1	0	-0.0389251	0	0	-0.075975	0	-0.075975	0	0	0
EX_val__L(e)_m2	0	0.0389251	0	0	0.075975	0	0.075975	0	-2.22045e-16	0
