# Supplementary material for: A gap-filling algorithm for prediction of metabolic interactions in microbial communities
Source: PLoS Comput Biol. 2021 Nov 1;17(11):e1009060. doi: 10.1371/journal.pcbi.1009060 (PMC8584699; doi:10.1371/journal.pcbi.1009060)
Supplement: S28 Table — (XLSX) [file pcbi.1009060.s035.xlsx]

## Sheet: S28 Table
Added Database Reaction Fluxes from the ten best solutions for the community of Dehalobacter sp. CF and Bacteroidales sp. CF50 (with all exchange reactios open)
Reaction	Solution1	Solution2	Solution3	Solution4	Solution5	Solution6	Solution7	Solution8	Solution9	Solution10
ASP4DC_d2	0	0	0	0	-1.65227	-4.45788	0	-8.80765	0	0
CDAPPA181_d1	0	0	0	0	0	0	0	0	0	-33.9504
DM_na1(c)_d1	1000	1000	0	1000	455.393	0	0	0	0	0
ECHH_0_d1	0	0	0	0	0	0	0	0	1000	0
ECHH_10_d1	0	0	0	0	0	0	0	0	1000	8.80599
EX_Biomass(e)_d3	0.11	0.11	0.11	0.11	0.11	0.11	0.11	0.403974	0.176788	0.11
EX_akg(e)_d3	0	0	0	0.0698227	0	0	0	0	0	0
GLYt4_d2	0.206339	0	0	0	0	0	0	0	0	0
LYSt5r_d2	0	0	0	0	0	0	1000	0	0	0
NH4t4_d2	0	0.97614	0	0	0	0	0	0	2.53889	0.876973
NIT_n1p4_d1	0	0	0	0	0	0	0	-63.4801	0	-2.2015
NTP6_d1	0	0	0	0	0	-52.4379	0	0	0	0
OORr_d1	0	0	0	0	0	0	0	-253.92	0	0
PC2DHG_d1	0	0	0	0	0	0.551	0	0	1.30492	0
PHEMEt_d1	0	0	64.366	0	0	0	0	0	0	0
PPA2_d1	0	0	0	0	0	0	-1000	0	0	0
PPRGL_d1	0	0	0	0	0	0	0	-999.912	0	0
PYAS_d2	0	0	0	0	0	0	-3.99373	0	0	0
THRt4_d2	0	0	1	0	0	0	0	0	0	0
