# Supplementary material for: A gap-filling algorithm for prediction of metabolic interactions in microbial communities
Source: PLoS Comput Biol. 2021 Nov 1;17(11):e1009060. doi: 10.1371/journal.pcbi.1009060 (PMC8584699; doi:10.1371/journal.pcbi.1009060)
Supplement: S29 Table — (XLSX) [file pcbi.1009060.s036.xlsx]

## Sheet: S29 Table
Reaction Fluxes from the best solution for the toy E. coli community (formulation with relative abundances)												Added Reactions to E. coli glucose utilizer
Reaction	Flux [mmol/(gDW h)]											Reaction	Enzyme / Reaction Name	Reaction Formula	Lower Bound	Upper Bound
HEX1_1_m1	5											ALDD2x	Aldehyde dehydrogenase	acald[c] + h2o[c] + nad[c] <=> ac[c] + 2.0h[c] + nadh[c]	0	1000
PGI_m1	-3.239
PFK_m1	0
FBP_m1	3.5915											Added Reactions to E. coli acetate utilizer
FBA_m1	-3.5915											Reaction	Enzyme / Reaction Name	Reaction Formula	Lower Bound	Upper Bound
TPI_m1	-3.5915											CS	Citrate synthase	accoa[c] + oaa[c] + h2o[c] <=> cit[c] + coa[c] + h[c]	0	1000
GAPD_m1	0.6705											PKETX	Phosphoketolase (xylulose-5-phosphate utilizing)	pi[c] + xu5p__D[c] <=> actp[c] + g3p[c] + h2o[c]	-1000	0
PGK_m1	-0.6705
ENO_m1	0
PPS_m1	2.65138
PYK_m1	0
PDH_m1	5.3635
G6PDH2r_m1	8.149
PGL_m1	8.149
GND_m1	0
RPI_m1	-0.321
RPE_m1	-0.321
TKT1_m1	-0.0795
TKT2_m1	-0.2415
TALA_m1	-0.0795
CS_m1	0.4815
ACONTa_m1	0.4815
ICDHx_m1	-49.5185
ICDHyr_m1	50
AKGDH_m1	0
SUCDi_m1	0
SUCD1_m1	0
FUM_m1	1.27283e-11
MDH_m1	-1.13938
LDH_D_m1	0
ALCD2x_m1	0
ACKr_m1	0
ACS_m1	0
PPCK_m1	0
PPC_m1	2.42188
ME2_m1	0
ME1_m1	1.13938
ICL_m1	0
PPA_m1	0
GLYK_m1	0
G3PD2_m1	0
RBK2_m1	0
NADH6_m1	8.0585
FDH2_m1	0
G3PD5_m1	0
ACALD_m1	-3.199
NADTRHD_m1	-0.05
THD2_m1	-50
ATPS4r_m1	41.4798
GLCt2_m1	5
GLCpts_m1	0
GLYCt_m1	0
RIBabc_m1	0
ACt2r_m1	-3.199
D_LACt2_m1	0
FORt_m1	8.81919e-12
ETOHt2r_m1	0
SUCCt2r_m1	0
PYRt2_m1	0
PIt_m1	-1.638
CO2t_m1	-4.5625
ATPM_m1	2.935
ADK1_m1	2.65138
EX_glc__D(e)_m1	-5
EX_glyc(e)_m1	0
EX_rib-D(e)_m1	0
EX_ac(e)_m1	3.199
EX_lac__D(e)_m1	0
EX_for(e)_m1	0
EX_etoh(e)_m1	0
EX_pyr(e)_m1	0
EX_pi(e)_m1	-1.638
EX_succ(e)_m1	0
EX_co2(e)_m1	4.5625
EDD_m1	8.149
EDA_m1	8.149
ACONTb_m1	0.4815
CYTBO3_m1	8.0585
O2t_m1	4.02925
EX_o2(e)_m1	-4.02925
BIOMASS_m1	0.45
Biomass_m1	0.45
H2Ot_m1	-34.258
EX_h2o(e)_m1	34.258
EX_h(e)_m1	-19.369
ALDD2x_d1	3.199
HEX1_1_m2	0
PGI_m2	-1.3761
PFK_m2	0.460415
FBP_m2	0
FBA_m2	0.460415
TPI_m2	0.460415
GAPD_m2	0.219175
PGK_m2	-0.219175
ENO_m2	-1.97398e-12
PPS_m2	0.494247
PYK_m2	0
PDH_m2	0.436144
G6PDH2r_m2	1.34668
PGL_m2	1.34668
GND_m2	0
RPI_m2	-1.0808
RPE_m2	-1.0808
TKT1_m2	0.949881
TKT2_m2	0.896926
TALA_m2	0.949881
ACONTa_m2	0.157394
ICDHx_m2	-49.8426
ICDHyr_m2	50
AKGDH_m2	0
SUCDi_m2	0
SUCD1_m2	0
FUM_m2	-1.58125e-12
MDH_m2	-1.91829e-12
LDH_D_m2	7.3487e-12
ALCD2x_m2	0
ACKr_m2	2.92761
ACS_m2	0.271395
PPCK_m2	0
PPC_m2	0.419227
ME2_m2	0
ME1_m2	0
ICL_m2	-1.39179e-12
PPA_m2	0.271395
GLYK_m2	3.08688e-12
G3PD2_m2	-1.38927e-12
RBK2_m2	0
NADH6_m2	0
FDH2_m2	0
G3PD5_m2	0
ACALD_m2	5.55708e-13
NADTRHD_m2	17.3656
THD2_m2	-31.3009
ATPS4r_m2	17.0861
GLCt2_m2	0
GLYCt_m2	0
RIBabc_m2	0
ACt2r_m2	3.199
D_LACt2_m2	0
FORt_m2	0
ETOHt2r_m2	0
SUCCt2r_m2	0
PYRt2_m2	0
PIt_m2	-0.535434
CO2t_m2	-0.17431
ATPM_m2	2.935
ADK1_m2	0.765642
EX_glc__D(e)_m2	0
EX_glyc(e)_m2	0
EX_rib-D(e)_m2	0
EX_ac(e)_m2	-3.199
EX_lac__D(e)_m2	0
EX_for(e)_m2	0
EX_etoh(e)_m2	0
EX_pyr(e)_m2	0
EX_pi(e)_m2	-0.535434
EX_succ(e)_m2	0
EX_co2(e)_m2	0.17431
EDD_m2	1.34668
EDA_m2	1.34668
ACONTb_m2	0.157394
CYTBO3_m2	0
O2t_m2	0
EX_o2(e)_m2	0
BIOMASS_m2	0.147097
Biomass_m2	0.147097
H2Ot_m2	-9.88127
EX_h2o(e)_m2	9.88127
EX_h(e)_m2	-8.94168
CS_d2	0.157394
PKETX_d2	-2.92761
EX_ac(e)_e	0
EX_co2(e)_e	4.73681
EX_glc__D(e)_e	-5
EX_h2o(e)_e	44.1393
EX_h(e)_e	-28.3107
EX_o2(e)_e	-4.02925
EX_pi(e)_e	-2.17343
