# Supplementary material for: A gap-filling algorithm for prediction of metabolic interactions in microbial communities
Source: PLoS Comput Biol. 2021 Nov 1;17(11):e1009060. doi: 10.1371/journal.pcbi.1009060 (PMC8584699; doi:10.1371/journal.pcbi.1009060)
Supplement: S30 Table — (XLSX) [file pcbi.1009060.s037.xlsx]

## Sheet: S30 Table
Exchange Reaction Fluxes from the ten best solutions for the toy E. coli community (formulation with relative abundances)
Exchange Reaction	Solution1	Solution2	Solution3	Solution4	Solution5	Solution6	Solution7	Solution8	Solution9	Solution10
EX_ac(e)_m1	3.199	1.77896	3.199	3.199	3.199	3.199	3.199	3.199	3.199	3.199
EX_ac(e)_m2	-3.199	-1.02015	-3.199	-3.199	-3.199	-3.199	-3.199	-3.199	-3.199	-3.199
EX_co2(e)_m1	4.5625	7.40258	4.5625	4.5625	4.5625	4.5625	4.5625	4.5625	4.5625	4.5625
EX_co2(e)_m2	0.17431	0.13635	0.17431	0.17431	0.17431	0.17431	0.17431	0.17431	0.17431	0.17431
EX_glc__D(e)_m1	-5	-5	-5	-5	-5	-5	-5	-5	-5	-5
EX_h(e)_m1	-19.369	-15.789	-19.369	-19.369	-19.369	-19.369	-19.369	-19.369	-19.369	-19.369
EX_h(e)_m2	-8.94168	-2.77695	-8.94168	-8.94168	-8.94168	-8.94168	-8.94168	-8.94168	-8.94168	-8.94168
EX_h2o(e)_m1	34.258	37.0981	34.258	34.258	34.258	34.258	34.258	34.258	34.258	34.258
EX_h2o(e)_m2	9.88127	3.1059	9.88127	9.88127	9.88127	9.88127	9.88127	9.88127	9.88127	9.88127
EX_o2(e)_m1	-4.02925	-6.86933	-4.02925	-4.02925	-4.02925	-4.02925	-4.02925	-4.02925	-4.02925	-4.02925
EX_o2(e)_m2	0	-0.083025	0	0	0	0	0	0	0	0
EX_pi(e)_m1	-1.638	-1.638	-1.638	-1.638	-1.638	-1.638	-1.638	-1.638	-1.638	-1.638
EX_pi(e)_m2	-0.535434	-0.1638	-0.535434	-0.535434	-0.535434	-0.535434	-0.535434	-0.535434	-0.535434	-0.535434
