# Supplementary material for: A gap-filling algorithm for prediction of metabolic interactions in microbial communities
Source: PLoS Comput Biol. 2021 Nov 1;17(11):e1009060. doi: 10.1371/journal.pcbi.1009060 (PMC8584699; doi:10.1371/journal.pcbi.1009060)
Supplement: S31 Table — (XLSX) [file pcbi.1009060.s038.xlsx]

## Sheet: S31 Table
Added Database Reaction Fluxes from the ten best solutions for the toy E. coli community (formulation with relative abundances)
Exchange Reaction	Solution1	Solution2	Solution3	Solution4	Solution5	Solution6	Solution7	Solution8	Solution9	Solution10
ACITL_d2	0	-0.04815	0	0	0	0	0	0	0	0
ALDD2x_d1	3.199	0	3.199	3.199	3.199	3.199	3.199	3.199	3.199	3.199
CS_d2	0.157394	0	0.157394	0.157394	0.157394	0.157394	0.157394	0.157394	0.157394	0.157394
PKETX_d1	0	1.77896	0	0	0	0	0	0	0	0
PKETX_d2	-2.92761	-1.02015	-2.92761	-2.92761	-2.92761	-2.92761	-2.92761	-2.92761	-2.92761	-2.92761
