# Supplementary material for: A gap-filling algorithm for prediction of metabolic interactions in microbial communities
Source: PLoS Comput Biol. 2021 Nov 1;17(11):e1009060. doi: 10.1371/journal.pcbi.1009060 (PMC8584699; doi:10.1371/journal.pcbi.1009060)
Supplement: S32 Table — (XLSX) [file pcbi.1009060.s039.xlsx]

## Sheet: S32 Table
Reaction Fluxes from the best solution for the community of Dehalobacter sp. CF and Bacteroidales sp. CF50 (formulation with relative abundances)											Added Reactions to Dehalobacter sp. CF
Reaction	Flux [mmol/(gDW d)]										Reaction	Enzyme / Reaction Name	Reaction Formula	Lower Bound	Upper Bound
BIOMASS_m1	0.105										Kabc	Potassium transport via ABC system	atp[c] + h2o[c] + k[e] <=> adp[c] + h[c] + k[c] + pi[c]	-1000	0
BIOMASS_PROTEIN_m1	0
BIOMASS_PROTEIN_TRNA_m1	0.0525
BIOMASS_RNA_m1	0.0105										Added Reactions to Bacteroidales sp. CF50
BIOMASS_DNA_m1	0.00525										Reaction	Enzyme / Reaction Name	Reaction Formula	Lower Bound	Upper Bound
BIOMASS_PLIPIDS_m1	0.00727177										ANS2	Anthranilate synthase	chor[c] + nh4[c] <=> anth[c] + h[c] + h2o[c] + pyr[c]	0	1000
BIOMASS_PEPTIDOGLYCAN_m1	0.0136702
BIOMASS_PG_m1	0.00727177
NGAM_m1	700
PGI_m1	-5.11591e-12
PFK_m1	0
FBA_m1	-0.0703336
FBA2_m1	0
TPI_m1	0.0848772
GLYALDDr_m1	0
GAPD_m1	-0.336393
GAPDi_nadp_m1	0
PGK_m1	0.336393
PGM_m1	0.336393
ENO_m1	-0.336393
PYK_m1	0
FBP_m1	0.0703336
ALDD2x_m1	0.391115
ACS_m1	4.74244
ALCD2x_m1	0
POR_syn_m1	3.88478
PC_m1	0.906624
ME2_m1	1.79201
ME1_m1	0
ACKr_m1	-1.24377e-12
PTAr_m1	0
PPDK_m1	0.399875
PFL_m1	0
GLYK_m1	0
G3PD1ir_m1	-0.0145435
G3PD2_m1	0
ALCD19_m1	0
GLYOX_m1	0
CS_m1	0.336064
ACONTa_m1	0.336064
ACONTb_m1	-0.336064
r0422_m1	0.336064
r0082_m1	0.336064
rxn17399_m1	0
SUCOAS_m1	0.0116445
FUM_m1	2.96308
CITL_m1	0
ACONMT_m1	0
rxn07189_m1	0.339011
wlpath01_m1	-0.339011
rxn27672_m1	-0.339011
FDH_m1	0
FDH6r_m1	0
FHL_m1	0
FDH5pp_m1	0
HYDA_m1	0
HYDA_ech_m1	3.84651
H2CYTb_m1	2.66382
rxn14420_m1	-2.66382
H2ASE_syn_m1	0
NAD_H2_m1	0
FNOR_m1	0
FNRR_m1	0
rxn16350_m1	0
rxn16350_nadp_m1	0
NFNAB_m1	0
NADH17pp_m1	0
ATPS4rpp_m1	173.577
RDHase1_m1	0
RDHase2_m1	0
RDHase3_m1	0
RDHase4_m1	0
rxn06874_m1	0
NADK_m1	0
NADK5_m1	0
PPA_m1	6.10676
TKT2_m1	0.0339497
r0407_m1	0
TALA_m1	-0.00904365
RPE_m1	-0.0429933
PPM2_m1	0
PRPPS_m1	0.052037
DRPA_m1	0
PPM_m1	0
rxn01200_m1	0.00904365
S7PI_m1	0
ALTRH_m1	0
UDPGD_m1	0
GLXO1_m1	0
ABUTD_m1	0
4ABUTD_m1	0
ASP1DC_m1	0
ACCOAL_m1	0
GLUSy_m1	0
GLUDy_m1	1.1545
GLNS_m1	0.129382
ALATA_L_m1	-0.106305
ACLS_m1	0.0797738
KARA1_m1	0.0797738
KARI_3hmoa_m1	0
KARI_23dhmb_m1	0
DHAD1_m1	0.0797738
IPPS_m1	0.0389025
IPPMIb_m1	0.0389025
IPPMIa_m1	-0.0389025
IPMD_m1	0.0389025
OMCDC_m1	0.0389025
LEUTA_m1	-0.0389025
OIVD1r_m1	0
AACOAT_m1	0
VALTA_m1	-0.0408712
HCITS_m1	0
DHDPS_m1	0.0400304
DHDPRy_m1	-0.0400304
LDAPAT_m1	-0.0400304
DAPE_m1	0.0400304
DAPDC_m1	0.0263602
GLU5K_m1	0.0217717
G5SD_m1	0.0217717
G5SADs_m1	0.0217717
PRO1x_m1	0.0217717
ASPTA_m1	0.570561
ASPO1_m1	0
ASPO6_m1	0
ASPO2y_m1	0
QULNS_m1	0
ASPT_m1	0
ASNS1_m1	0.020664
CBPS_m1	0.0254347
OCBT2i_m1	0
ARGSS_m1	0
ARGSL_m1	0
ACGS_m1	0
ORNTAC_m1	0
ACGK_m1	0
AGPR_m1	0
ACOTA_m1	0
ARGDr_m1	0
ASPK_m1	0.466877
ASAD_m1	0.466877
HSDy_m1	-0.426847
HSDxi_m1	0
HSK_m1	0.415202
THRS_m1	0.415202
THRA_m1	0.391115
ACHBS_m1	0
rxn03436_m1	0
KARI_23dhmp_1_m1	0
DHAD2_m1	0
ILETA_m1	0
PGCD_m1	0
PSERT_m1	0
SERD_L_m1	0.248971
GHMT2r_m1	0.275321
PDHcr_m1	0
ATPPRT_m1	0
PRATPP_m1	0
PRAMPC_m1	0
PRMICI_m1	0
IG3PS_m1	0
IGPDH_m1	0
HSTPT_m1	0
HISTP_m1	0
rxn02159_m1	0
rxn00863_m1	0
DDPA_m1	0.024906
DHQS_m1	0.024906
DHQTi_m1	0.024906
SHK3Dr_m1	-0.024906
SKK_m1	0.024906
PSCVT_m1	0.024906
CHORS_m1	0.024906
CHORM_m1	0.0217665
PPNDH_m1	0.0127102
PHETA1_m1	-0.0127102
PPND2_m1	0
PPND_m1	0.00905625
TYRTA_m1	-0.00905625
ANS_m1	0.0031395
ANS2_m1	0
ANPRT_m1	0.0031395
PRAIi_m1	0.0031395
IGPS_m1	0.0031395
TRPS1_m1	0.0031395
TRPS3_m1	0
TRPS2_m1	0
rxn01270_m1	0
SERAT_m1	0
CYSS_m1	0
AHSERL4_m1	0
HSST_m1	0.0116445
SHSL2r_m1	0
SHSL1_m1	-0.0116445
SHSL4r_m1	0
rxn03194_m1	0
ACLSb_m1	0
AHAL_m1	0
AHSERL2_m1	0.0116445
METB1_m1	-0.0116445
ORNDC_m1	0
SPMS_m1	0
MTAP_m1	0
MTRI_m1	0
METAT_m1	0
ADMDC_m1	0
METSOXR1_m1	0
METS_m1	0.0116445
MTAP2_m1	0
GK2_m1	0.0100044
DHORD6_m1	0.0254347
GTPDPK_1_m1	0
NTPTP1_m1	0
PYNP1_m1	0
CTPS1_m1	0
CTPS2_m1	0.0156319
URIK3_m1	0
PYNP2r_m1	0
UTCY_m1	0
ITCY_m1	0
PRAIS_m1	0.0234628
PRFGS_m1	0.0234628
GLUPRT_m1	0.0234628
GARFT_m1	0.0234628
PRAGSr_m1	0.0234628
AICART_m1	0.0234628
IMPC_m1	-0.0234628
ADSL2r_m1	0.0234628
PRASCSi_m1	0.0234628
rxn05229_m1	0.0234628
AIRCr_m1	0
RNTR1_m1	0.00512033
NDPK8_m1	0.0100044
DADK_m1	0
ADK2_m1	0
ADSL1r_m1	0.0134584
ADK1_m1	5.74963
ADSS_m1	0.0134584
NTD6_m1	0
ADPT_m1	0
PUNP1_m1	0
HXPRT_m1	0
PUNP5_m1	0
ADD_m1	0
NDPK9_m1	0
NTD10_m1	0
NTD11_m1	0
NTD7_m1	0
ADPRDP_m1	0
PUNP7_m1	0
XPPT_m1	0
RNTR2_m1	0.00322455
DGK1_m1	0
NDPK5_m1	0
GK1_m1	0
GMPS2_m1	0.0100044
IMPD_m1	0.0100044
NDPK1_m1	152.544
NTD8_m1	0
GUAPRT_m1	0
PUNP3_m1	0
NTD9_m1	0
PUNP4_m1	0
PUNP6_m1	0
PUNP2_m1	0
URIDK2r_m1	0
NDPK6_m1	0
DUTPDP_m1	0
RNTR4_m1	0
DTMPK_m1	0.00512033
NDPK4_m1	0.00512033
RNDR4_m1	0
TMDS_m1	0.00512033
ASPCT_m1	0.0254347
OMPDC_m1	0.0254347
DHORTS_m1	-0.0254347
ORPT_m1	0.0254347
NDPK2_m1	0.052775
UMPK_m1	0.0391048
NTD1_m1	0
DURIPP_m1	0
NTPP8_m1	0
NTD5_m1	0
UPPRT_m1	0
URIK1_m1	0
URIK2_m1	151.498
NTD2_m1	151.498
NDPK7_m1	-0.00512033
CYTK2_m1	-0.00512033
RNTR3_m1	0.00834488
RNDR3_m1	0
NDPK3_m1	0.157644
CYTK1_m1	0.157644
NTD4_m1	0
NTD3_m1	0
DCYTD_m1	0
DCMPDA_m1	0.00512033
CYTDK2_m1	0
CYTDK1_m1	0
CYTD_m1	0
TMDPK_1_m1	0
GTPCII2_m1	0
rxn02475_m1	0
APRAUR_m1	0
DB4PS_m1	0
RBFSa_m1	0
RBFSb_m1	0
RBFK_m1	0
FMNAT_m1	0
FMNRx2_m1	0
NMNHYD_m1	0
NT5C_m1	0
NNATr_m1	0
PNP_m1	0
NP1_m1	0
NNDPR_m1	0
NADS1_m1	0
ACPS1_m1	0
ACPpds_m1	0
PTPATi_m1	0
DPCOAK_m1	0
PNTK_m1	0
PPNCL2_m1	0
PPNCL3_m1	0
PPCDC_m1	0
PANTS_m1	0
MOHMT_m1	0
DPR_m1	0
PYDXS_m1	0
BACCL_m1	0
HPPK_1_m1	0
DHNPA2r_m1	0
GTPCI_m1	0
THFGLUS_m1	0
FTHFCL_m1	0
FTHFLi_m1	0
MTHFC_m1	-0.0469255
MTHFD_m1	0.0469255
MTHFR3_1_m1	0.327366
MTHFR2_1_m1	0
FOLR2_1_m1	0
DHFR_m1	-0.00512033
DHPS_m1	0
FOLD3_m1	0
DHFS_m1	0
ADCL_m1	0
ADCS_m1	0
DMTPHT_m1	0
AMPTASECG_m1	0
AMPEP14_m1	0
rxn12644_m1	0
AMPEP13s_m1	0
rxn12844_m1	0
AMPEP5_m1	0
AMPEP1_m1	0
GLYLEUHYDROc_m1	0
rxn12641_m1	0
AMPEP13_m1	0
rxn12646_m1	0
GLYPHEHYc_m1	0
rxn12642_m1	0
AMPEP8_m1	0
rxn12639_m1	0
rxn12847_m1	0
AMPEP11_m1	0
rxn12643_m1	0
rxn12635_m1	0
TRDR_m1	0.0166898
UDPG4E_m1	0
PFK_2_m1	0
PGMT_m1	-5.11591e-12
G1PCTYT_m1	0
GALUi_m1	5.11591e-12
GF6PTA_m1	0.0273403
PGAMT_m1	-0.0273403
G1PACT_m1	0.0273403
UAGDP_m1	0.0273403
FT_m1	0.0136702
IPDPUPT_m1	0.0136702
FRTT_m1	0
GRTT_m1	0.0136702
DMATT_m1	0.0136702
OPP_m1	0
PPTT_m1	0
GGTT_m1	0
HEXTT_m1	0
DXPS_m1	0.150372
DXPRIi_m1	-0.150372
MEPCT_m1	0.150372
CDPMEK_m1	0.150372
MECDPS_m1	0.150372
MECDPDHf_m1	0.150372
PMANM_m1	0
MAN1PT2_m1	0
GLUTRR_m1	0
G1SAT_m1	0
PPBNGS_m1	0
HMBS_m1	0
UPP3S_m1	0
UPP3MT_m1	0
PC20M_m1	0
NNDMBRT_m1	0
PC11M_m1	0
CBLAT_m1	0
RZ5PP_m1	0
THRPDC_m1	0
SHCHD2_m1	0
rxn04045_m1	0
CPC2MT_m1	0
CPC3MT_m1	0
CPC4MT_m1	0
rxn07586_m1	0
CODSCL5BMT_m1	0
CPC6R_m1	0
CODSCL6BMT_m1	0
CODSCL7MTDC_m1	0
CPC8MM_m1	0
rxn06979_m1	0
rxn11650_m1	0
CYRDAAT_m1	0
ADCYRS_m1	0
PC17M_1_m1	0
PC6AR_m1	0
PC6YM_m1	0
PC8XM_m1	0
R05224_m1	0
ADOCBLS_m1	0
CBIAT_m1	0
ADOCBIK_m1	0
ADCPS2_m1	0
LTHRK_m1	0
ADCPS1_m1	0
ADOCBIAH_m1	0
ACBIPGT_m1	0
rxn14270_m1	0
CPPPGO2_m1	0
SHCHF_m1	0
SHDC_m1	0
FCPPS_m1	0
HEMEBS_m1	0
ICHORS_m1	0
SEPHCHCS_m1	0
SHCHCS3_m1	0
SUCBZS_m1	0
SUCBZL_m1	0
rxn05024_m1	0
DHNCOAT_m1	0
DHNAOT_m1	0
AMMQT8_2_m1	0
OIVD3_m1	0
ACOATA_m1	0.0145435
rxn06673_m1	0.101805
rxn06672_m1	0.101805
MCOATA_m1	0.101805
KAS14_m1	0.0145435
HBUR1_m1	-0.0145435
HBUHL1_m1	0.0145435
EAR40x_m1	0.0145435
3OAS60_m1	0.0145435
3OAR60_m1	-0.0145435
3HAD60_m1	0.0145435
EAR60x_m1	0.0145435
3OAS80_m1	0.0145435
3OAR80_m1	-0.0145435
3HAD80_m1	0.0145435
EAR80x_m1	0.0145435
3OAS100_m1	0.0145435
3OAR100_m1	-0.0145435
3HAD100_m1	0.0145435
EAR100x_m1	0.0145435
3OAS120_m1	0.0145435
3OAR120_m1	-0.0145435
3HAD120_m1	0.0145435
EAR120x_m1	0.0145435
3OAS140_m1	0.0145435
3OAR140_m1	-0.0145435
3HAD140_m1	0.0145435
rxn05323_m1	0.0145435
MCMAT7_m1	0.0145435
3OAR160_m1	-0.0145435
3HAD160_m1	0.0145435
EAR160x_m1	0.0145435
rxn07576_m1	0
rxn07577_m1	0
rxn07578_m1	0
rxn07579_m1	0
rxn05385_m1	0
rxn05360_m1	0
rxn05364_m1	0
rxn05389_m1	0
rxn05393_m1	0
rxn05372_m1	0
rxn05397_m1	0
KAS12_m1	0
rxn05376_m1	0
rxn05401_m1	0
rxn05405_m1	0
rxn05380_m1	0
rxn05458_m1	0.0145435
rxn05461_m1	0
rxn05410_m1	0
rxn05414_m1	0
rxn05418_m1	0
rxn05422_m1	0
KAS11_m1	0
rxn05426_m1	0
rxn05430_m1	0
rxn05249_m1	0
rxn05250_m1	0
rxn05252_m1	0
FACOAL180_m1	0
rxn05247_m1	0
rxn05248_m1	0
rxn05251_m1	0
FACOAL140_m1	0
FACOAL181_m1	0
FACOAL161_m1	0
FACOAL160_m1	0
DASYN120_m1	0
G3PAT120_m1	0
G3PAT140_m1	0
G3PAT141_m1	0
G3PAT160_m1	0
G3PAT180_m1	0
G3PAT181_m1	0
G3PAT161_m1	0
rxn10215_m1	0
rxn10219_m1	0
rxn10206_m1	0
rxn10203_m1	0
AGPAT181_m1	0
rxn10212_m1	0
AGPAT120_m1	0
rxn10209_m1	0
rxn10214_m1	0
rxn10211_m1	0.00727177
rxn10205_m1	0
rxn10218_m1	0
rxn10204_m1	0
AGPAT160_m1	0
rxn10217_m1	0
rxn10208_m1	0
rxn10210_m1	0
AGPAT161_m1	0
AGPAT180_m1	0
G3PAT160_1_m1	0.00727177
rxn10207_m1	0
AGPAT141_m1	0
rxn10216_m1	0
AGPAT140_m1	0
rxn10213_m1	0
rxn05460_m1	0
rxn05396_m1	0
rxn05363_m1	0
rxn05359_m1	0
rxn05367_m1	0
rxn05417_m1	0
rxn05421_m1	0
rxn05392_m1	0
rxn05413_m1	0
rxn05388_m1	0
rxn05429_m1	0
rxn05371_m1	0
rxn05400_m1	0
rxn05425_m1	0
rxn05409_m1	0
rxn05404_m1	0
rxn05375_m1	0
rxn05379_m1	0
rxn05384_m1	0
rxn05408_m1	0
rxn05453_m1	0
rxn05452_m1	0
rxn05459_m1	0
rxn05383_m1	0
rxn05456_m1	0
rxn05455_m1	0
rxn05451_m1	0
rxn05358_m1	0
rxn05457_m1	0
rxn05454_m1	0
LPLIPAL2G181_m1	0
LPLIPAL1A161pp_m1	0
LPLIPAL2A181_m1	0
LPLIPAL1E161pp_m1	0
LPLIPAL1E181pp_m1	0
LPLIPAL2E181_m1	0
LPLIPAL1G161pp_m1	0
LPLIPAL1G181pp_m1	0
LPLIPAL1E120pp_m1	0
LPLIPAL2E141_m1	0
LPLIPAL2A180_m1	0
LPLIPAL2G141_m1	0
LPLIPAL1G141pp_m1	0
LPLIPAL1E180pp_m1	0
LPLIPAL1E160pp_m1	0
LPLIPAL2E160_m1	0
LPLIPAL1G180pp_m1	0
LPLIPAL2A120_m1	0
LPLIPAL1A160pp_m1	0
LPLIPAL2E120_m1	0
LPLIPAL2A161_m1	0
LPLIPAL2G180_m1	0
LPLIPAL1A181pp_m1	0
LPLIPAL2G160_m1	0
LPLIPAL2E161_m1	0
LPLIPAL2A140_m1	0
LPLIPAL1G120pp_m1	0
LPLIPAL1E141pp_m1	0
LPLIPAL1G160pp_m1	0
LPLIPAL1A120pp_m1	0
LPLIPAL2G120_m1	0
LPLIPAL2G161_m1	0
LPLIPAL1A180pp_m1	0
LPLIPAL2A160_m1	0
LPLIPAL2A141_m1	0
LPLIPAL1G140pp_m1	0
LPLIPAL1E140pp_m1	0
LPLIPAL2E140_m1	0
LPLIPAL2E180_m1	0
LPLIPAL1A141pp_m1	0
LPLIPAL1A140pp_m1	0
LPLIPAL2G140_m1	0
rxn10225_m1	-1.13687e-13
DASYN180_m1	0
rxn10221_m1	1.13687e-13
DASYN141_m1	0
DASYN160_m1	0.00727177
DASYN181_m1	0
rxn10222_m1	-1.13687e-13
DASYN140_m1	0
rxn10223_m1	-1.13687e-13
rxn10224_m1	-1.13687e-13
DASYN161_m1	0
rxn10220_m1	1.13687e-13
rxn10273_m1	0
rxn10282_m1	0
PSSA140_m1	0
rxn10320_m1	0
rxn10291_m1	0
PAPA180pp_m1	0
rxn10318_m1	0
rxn10238_m1	0
PSD180_m1	0
PGPP140pp_m1	0
PGPP180pp_m1	0
PGPP160pp_m1	0.00727177
PSD140_m1	0
PSSA180_m1	0
PSSA160_m1	0
PSD160_m1	0
rxn10259_m1	0
PGSA160_m1	0.00727177
rxn10263_m1	0
PGSA181_m1	0
PGSA141_m1	0
PGSA180_m1	0
rxn10264_m1	0
PGSA120_m1	0
rxn10261_m1	0
PGSA161_m1	0
PGSA140_m1	0
rxn10262_m1	0
rxn10260_m1	0
rxn10340_m1	0
rxn10334_m1	0
rxn10337_m1	0
rxn10338_m1	0
rxn10341_m1	0
rxn10335_m1	0
rxn10342_m1	0
rxn10339_m1	0
rxn10336_m1	0
UAGCVT_m1	0.0136702
UAPGR_m1	-0.0136702
UAMAS_m1	0.0136702
UAMAGS_m1	0.0136702
UAAGDS_m1	0.0136702
UGMDDS_m1	0.0136702
PAPPT3_m1	0.0136702
UAGPT3_m1	0.0136702
ACGAMT_m1	-2.27374e-13
rxn10194_m1	0
rxn10196_m1	0
rxn10195_m1	0
rxn10283_m1	0
rxn10274_m1	0
rxn10199_m1	0
rxn07438_m1	0
rxn10292_m1	0
rxn10319_m1	0
rxn10191_m1	0
rxn10192_m1	0
rxn10308_m1	0
rxn10311_m1	0
rxn10315_m1	0
rxn10309_m1	0
rxn10307_m1	0
rxn10312_m1	0
rxn10310_m1	0
rxn10314_m1	0
rxn10313_m1	0
rxn10304_m1	0
PGPAGT_m1	1.13687e-13
rxn10302_m1	0
rxn10305_m1	0
rxn10298_m1	0
rxn10306_m1	0
rxn10303_m1	0
rxn10299_m1	0
rxn10300_m1	0
rxn10301_m1	0
GLNSP3_m1	0
GLNSP2_m1	0
GLNSP1_m1	0
IPDPS_syn_m1	0
IPDPS_m1	0
IPDPS_syn_ferredoxin_m1	0.136702
DMPPS_m1	0
DMPPS_syn_m1	0
DMPPS_syn_ferredoxin_m1	0.0136702
MI1PP_1_m1	0
MI3PP_1_m1	0
MI4PP_1_m1	0
INS2D_m1	0
FMETTRS_m1	0
YUMPS_m1	0
rxn27884_m1	0.0203805
rxn38045_m1	0.0191415
rxn38149_m1	0.00694575
rxn38169_m1	0.0263602
ASPTRS_m1	0.020664
rxn38707_m1	0.0232102
rxn27324_m1	0.024087
rxn38047_m1	0.020664
rxn19832_m1	0.0203753
rxn38065_m1	0.00854175
rxn38125_m1	0.0923317
rxn38267_m1	0.0217717
rxn38027_m1	0.0652942
rxn27438_m1	0.0408712
rxn38160_m1	0.0250583
rxn38165_m1	0.0389025
rxn20194_m1	0.0116445
rxn38255_m1	0.0127102
rxn38819_m1	0.00905625
rxn38817_m1	0.0031395
TAURabc_m1	0
ISTNTabc_m1	0
PPItex_m1	0
MALTTRabc_m1	0
LCYSTabc_m1	0
MOPSabc_m1	0
UREAt_m1	0
H2tex_m1	2.66382
H2td_m1	3.84651
PIt2r_m1	-0.0835096
CO2t_m1	2.02747
CO2tex_m1	0
Cot_m1	0
H2Ot_m1	-9.86699
H2St1_m1	0.0116445
ETOHt_m1	0
GLYCt_m1	0
ACALDt_m1	0
VALabc_m1	0
ILEabc_m1	0
LEUabc_m1	0
ARGabc_m1	0
HISabc_m1	0
THRabc_m1	0
GLN1abc_m1	0
GLUabc_m1	0
GLNabc_m1	0
CYSabc_m1	0
ASPabc_m1	0
ASNabc_m1	0
LYSabc_m1	0
GLYabc_m1	0
ALAabc_m1	0
PROabc_m1	0
METabc_m1	0
METDabc_m1	0
rxn05178_m1	0
GLYt2r_m1	0
SERt2r_m1	0
GLNt2r_m1	0.040134
CYSt2r_m1	0.00854175
ASPt2r_m1	0
ASNt2r_m1	0
LEUt2r_m1	0
ILEt2r_m1	0.0250583
THRt2r_m1	0
ARGt2r_m1	0.0191415
PHEt2r_m1	0
HISt2r_m1	0.00694575
VALt2r_m1	0
TRPt2r_m1	0
PROt2r_m1	0
TYRt2r_m1	0
LEU1t2r_m1	0
ILE1t2r_m1	0
LYSt2r_m1	0
GLUt2r_m1	-0.3
ALAt2r_m1	0
METt3_m1	0
MALTHXabc_m1	0
MALTabc_m1	0
DCMtransport_m1	2.66382
CFtransport_m1	2.66382
DSERt2_m1	0
DALAt2r_m1	0
rxn12531_m1	0
GLU_Dt2_m1	0
rxn05711_m1	0
ASPDt2_m1	0
rxn12613_m1	0
rxn05709_m1	0
rxn12521_m1	0
rxn05715_m1	0
PCEtransport_m1	0
TCEtransport_m1	0
DCEtransport_m1	1.13687e-13
MCEtransport_m1	0
ETHEtransport_m1	0
PIabc_m1	0
NH4tex_m1	1.02979
NH4tpp_m1	1.02979
Htex_m1	694.01
CLt_m1	0
CLtex_m1	-2.66382
SO4t2_m1	0
MOBDabc_m1	0
MGt5_m1	0
Kt3r_m1	-700
FE2abc_m1	0
MNt2_m1	0
ZNabc_m1	0
CD2abc1_m1	0
Cut1_m1	0
CAt4_m1	0
HG2abc_m1	0
Cuabc_m1	0
rxn10344_m1	0
COBALTt5_m1	0
NAt3_1_m1	0
PIt7_m1	0
FE3abc_m1	-2.48753e-12
FORt2_m1	0
FORtex2_m1	0
PYRt_m1	-4.16614
CITt2r_m1	0
L_LACt2r_m1	0
OAAt_1_m1	0
ACt2r_m1	4.35133
FORt3_m1	0
MSO3abc_m1	0
SULAabc_m1	0
HEXSabc_m1	0
ETHSabc_m1	0
BUTSO3abc_m1	0
MALt2r_m1	4.75509
FUMt2r_m1	-3
SUCCt2r_m1	0
FOLt_m1	0
rxn05187_m1	0
CBL1abc_m1	0
CBL2abc_m1	0
THMt2_m1	0
r1106_m1	0
NACt_m1	0
HEMEti_m1	0
EX_h(e)_m1	0
EX_pi(e)_m1	-0.0835096
EX_etoh(e)_m1	0
EX_glyc(e)_m1	0
EX_acald(e)_m1	0
EX_arg__L(e)_m1	-0.0191415
EX_his__L(e)_m1	-0.00694575
EX_thr__L(e)_m1	0
EX_gly(e)_m1	0
EX_met__L(e)_m1	0
EX_ala__L(e)_m1	0
EX_glu__L(e)_m1	0.3
EX_asp__L(e)_m1	0
EX_lys__L(e)_m1	0
EX_ser__L(e)_m1	0
EX_pro__L(e)_m1	0
EX_cys__L(e)_m1	-0.00854175
EX_gln__L(e)_m1	-0.040134
EX_leu__L(e)_m1	0
EX_tyr__L(e)_m1	0
EX_asn__L(e)_m1	0
EX_ile__L(e)_m1	-0.0250583
EX_phe__L(e)_m1	0
EX_trp__L(e)_m1	0
EX_val__L(e)_m1	0
DM_5dr1p(c)_m1	0
EX_cf(e)_m1	-2.66382
EX_dcm(e)_m1	2.66382
EX_pce(e)_m1	0
EX_tce(e)_m1	0
EX_dce(e)_m1	0
EX_mce(e)_m1	0
EX_ethe(e)_m1	0
EX_nh4(e)_m1	-1.02979
EX_h2co3(e)_m1	0
EX_h2s(e)_m1	-0.0116445
EX_h2o(e)_m1	9.86699
EX_so4(e)_m1	0
EX_co2(e)_m1	-2.02747
EX_co(e)_m1	0
EX_cl(e)_m1	2.66382
EX_h2(e)_m1	-6.51033
EX_ni2(e)_m1	0
EX_ca2(e)_m1	0
EX_cbl1(e)_m1	0
EX_zn2(e)_m1	0
EX_k(e)_m1	0
EX_fe2(e)_m1	0
EX_cu2(e)_m1	0
EX_na1(e)_m1	0
EX_mg2(e)_m1	0
EX_cobalt2(e)_m1	0
EX_mn2(e)_m1	0
EX_fe3(e)_m1	2.48753e-12
EX_ac(e)_m1	-4.35133
EX_pyr(e)_m1	4.16614
EX_fum(e)_m1	3
EX_oaa(e)_m1	0
EX_lac__L(e)_m1	0
EX_cit(e)_m1	0
EX_mal__L(e)_m1	-4.75509
EX_for(e)_m1	0
EX_thm(e)_m1	0
EX_lipoate(e)_m1	0
EX_fol(e)_m1	0
EX_pnto__R(e)_m1	0
EX_nac(e)_m1	0
EX_ribflv(e)_m1	0
EX_pheme(e)_m1	0
GCALDlump_m1	0
NPHS_m1	0
IMACTD_m1	0
HOPNTAL_m1	0
SELNPS_m1	0
URFGTT_m1	0
OPHBDC_m1	0
OPHHXy_m1	0
GCCc_m1	0
LYSDC_m1	0
GLUR_m1	0.0136702
ALAR_m1	0.0273403
LYSAM_m1	0
ARGDC_m1	0
AGDI_1_m1	0
CMPA_1_m1	0
HSPMS_m1	0
TARTD_m1	0
ALAALAr_m1	0.0136702
UAG4E_m1	-2.27374e-13
UAG2EMA_m1	0
UAG2E_m1	0
rxn03852_m1	0
CDPGLC46DH_m1	0
G1PTT_m1	-1.13687e-13
TDPGDH_m1	-1.13687e-13
rxn03919_m1	0
UAGPT2_m1	0
G3PCT_1_m1	0
FGFT_1_m1	0
MECDPDH2_m1	0
4HTHRS_1_m1	0
OHPBAT_m1	0
LIPATPT_m1	0
ICHORT_m1	0
DMBZIDS_m1	0
FTCD_m1	0
UDCPDP_m1	0.0136702
rxn06526_m1	0
HCO3E_m1	-1.05733
AHCi_m1	0
RPI_m1	-0.0429933
ALDD31_m1	0
PAPPT2_m1	0
EHGLAT_m1	0
rxn01210_m1	0
rxn10239_m1	0
rxn10284_m1	0
rxn10275_m1	0
rxn10293_m1	0
TECA4S_m1	0
DEBUG_thr__L_m1	0
DEBUG_gly_m1	0
DEBUG_arg__L_m1	0
DEBUG_met__L_m1	0
DEBUG_ala__L_m1	0
DEBUG_glu__L_m1	0
DEBUG_asp__L_m1	0
DEBUG_lys__L_m1	0
DEBUG_ser__L_m1	0
DEBUG_pro__L_m1	0
DEBUG_cys__L_m1	0
DEBUG_gln__L_m1	0
DEBUG_leu__L_m1	0
DEBUG_tyr__L_m1	0
DEBUG_asn__L_m1	0
DEBUG_ile__L_m1	0
DEBUG_phe__L_m1	0
DEBUG_his__L_m1	0
DEBUG_trp__L_m1	0
DEBUG_val__L_m1	0
DEBUG_Biomass_m1	0.105
DEBUG_coa_m1	0
DEBUG_acylcarrierprotein_m1	0
DEBUG_mqn8_m1	0
DEBUG_thf_m1	0
DEBUG_amet_m1	0
DEBUG_5mthf_m1	0
DEBUG_10fthf_m1	0
DEBUG_fad_m1	0
DEBUG_udcpdp_m1	0
DEBUG_ribflv_m1	0
DEBUG_2dmmq8_m1	0
DEBUG_alpha_5_6_Dimethylbenzimidazolyl_cobamide_coenzyme_m1	0
DEBUG_ptrc_m1	0
DEBUG_sheme_m1	0
DEBUG_sym_Homospermidine_m1	0
DEBUG_pheme_m1	0
DEBUG_apoACP_m1	0
DEBUG_nad_m1	0
DEBUG_nadp_m1	0
DEBUG_dttp_m1	0
DEBUG_datp_m1	0
DEBUG_dgtp_m1	0
DEBUG_dctp_m1	0
DEBUG_h2o_m1	0
DEBUG_pi_m1	0
DEBUG_h_m1	0
DEBUG_adp_m1	0
DEBUG_so4_m1	0
DEBUG_cl_m1	0
DEBUG_phosphatidylethanolamine_dioctadecanoyl_m1	0
DEBUG_Stearoylcardiolipin_m1	0
DEBUG_pg180_m1	0
DEBUG_Anteisoheptadecanoyllipoteichoic_acid_n_24_unsub_m1	0
DEBUG_Stearoyllipoteichoic_acid_n_24_ala_m1	0
DEBUG_Stearoyllipoteichoic_acid_n_24_unsub_m1	0
DEBUG_Prenol_45n_teichoic_acid_m1	0
DEBUG_pg160_m1	0
DEBUG_tcam_BS_m1	0
DEBUG_Anteisoheptadecanoyllipoteichoic_acid_n_24_Nac_glcam_m1	0
DEBUG_Stearoyllipoteichoic_acid_n_24_glc_m1	0
DEBUG_Isoheptadecanoyllipoteichoic_acid_n_24_Nac_glcam_m1	0
DEBUG_pg140_m1	0
DEBUG_Stearoyllipoteichoic_acid_n_24_Nacglcam_m1	0
DEBUG_Isoheptadecanoyllipoteichoic_acid_n_24_ala_m1	0
DEBUG_Palmitoylcardiolipin_m1	0
DEBUG_Myristoylcardiolipin_m1	0
DEBUG_Isoheptadecanoyllipoteichoic_acid_n_24_glc_m1	0
DEBUG_Isoheptadecanoyllipoteichoic_acid_n_24_unsub_m1	0
DEBUG_Prenol_45n_teichoic_acid_glc_m1	0
DEBUG_Anteisoheptadecanoyllipoteichoic_acid_n_24_glc_m1	0
DEBUG_Anteisoheptadecanoyllipoteichoic_acid_n_24_ala_m1	0
DEBUG_pe140_m1	0
DEBUG_pe160_m1	0
DEBUG_Prenol_45n_teichoic_acid_ala_m1	0
DEBUG_fe2_m1	0
DEBUG_cu2_m1	0
DEBUG_zn2_m1	0
DEBUG_k_m1	0
DEBUG_mg2_m1	0
DEBUG_cobalt2_m1	0
DEBUG_mn2_m1	0
DEBUG_fe3_m1	0
DEBUG_ca2_m1	0
DEBUG_Peptidoglycan_polymer_n1_m1	0
DEBUG_Peptidoglycan_polymer_n_m1	0
DEBUG_atp_m1	0
DEBUG_gtp_m1	0
DEBUG_ctp_m1	0
DEBUG_utp_m1	0
DEBUG_protein_m1	0
DEBUG_rna_m1	0
DEBUG_dna_m1	0
DEBUG_peptidoglycan_m1	0
DEBUG_pg_m1	0
RDHase0_m1	2.66382
EX_Lcyst(e)_m1	0
EX_ala__D(e)_m1	0
EX_asn__D(e)_m1	0
EX_asp__D(e)_m1	0
EX_b12(e)_m1	0
EX_butso3(e)_m1	0
EX_cbl2(e)_m1	0
EX_cd2(e)_m1	0
EX_cys__D(e)_m1	0
EX_ethso3(e)_m1	0
EX_gln(e)_m1	0
EX_glu__D(e)_m1	0
EX_hexs(e)_m1	0
EX_hg2(e)_m1	0
EX_ile(e)_m1	0
EX_isetac(e)_m1	0
EX_leu(e)_m1	0
EX_lys__D(e)_m1	0
EX_malt(e)_m1	0
EX_malthx(e)_m1	0
EX_malttr(e)_m1	0
EX_met__D(e)_m1	0
EX_mobd(e)_m1	0
EX_mops(e)_m1	0
EX_mso3(e)_m1	0
EX_pb2(e)_m1	0
EX_ppi(e)_m1	0
EX_ser__D(e)_m1	0
EX_succ(e)_m1	0
EX_sulfac(e)_m1	0
EX_taur(e)_m1	0
EX_thr__D(e)_m1	0
EX_urea(e)_m1	0
EX_val__D(e)_m1	0
Kabc_d1	-700
BIOMASS_m2	0.0099
BIOMASS_PROTEIN_m2	0.00495
BIOMASS_PROTEIN_TRNA_m2	0
BIOMASS_RNA_m2	0.00099
BIOMASS_DNA_m2	0.000495
BIOMASS_PLIPIDS_m2	0.000685624
BIOMASS_PEPTIDOGLYCAN_m2	0.0012889
BIOMASS_PG_m2	0.000685624
NTP1_m2	0
rxn01169_m2	0
HEX1_1_m2	0
G6PI_m2	-300
G6PI3_m2	-300
PGI_m2	300
PFK_m2	0
FBA_m2	-0.0116985
FBA2_m2	0
TPI_m2	0.0130698
GLYALDDr_m2	0
GAPD_m2	-0.0443848
PGK_m2	0.0443848
PGM_m2	0.0443848
ENO_m2	-0.0443848
PYK_m2	0
POR_syn_m2	-4.94503
FBP_m2	0.0116985
LDH_D_m2	0
L_LACD3_m2	4.12046
ALDD2x_m2	0
ALCD2x_m2	0
ALCD2y_m2	0
PC_m2	2.2657
PPDK_m2	-0.652055
ACALD_m2	0
PPCK_m2	0
LGTHL_m2	0
OAADC_m2	0
PTAr_m2	5.36413
ACKr_m2	-5.36413
GLYK_m2	0
G3PD1ir_m2	-0.00137125
G3PD2_m2	0
ALCD19_m2	0
GLYCDx_m2	0
ALKP_1_m2	0
GLYOX_m2	0
ACLSa_m2	0
PDHam2_m2	0
PDHcr_m2	0
PDHbr_m2	0
KGD2_m2	0
FRD2_m2	0
FRD7_m2	0
FRD3_m2	0
FUM_m2	-13.1557
MDH_m2	8.40059
PPCSCT_m2	0
MMM2_m2	0
MME_m2	0
MMCD_m2	0
rxn00678_m2	0
FNOR_m2	0
FNRR_m2	0
rxn16350_m2	-3.25517
rxn16350_nadp_m2	0
NfnAB_m2	5.79854
H2ASE_syn_m2	0
HYDA_m2	0
FHL_m2	0
Rnf_na_m2	-4.12286
Rnf_h_m2	0
rxn13753_m2	-4.12286
CYTBD2_m2	0
CYTBO3_m2	0
NTRIR4pp_m2	0
SPODM_1_m2	0
ATPS4rpp_m2	0
NADK_m2	0
NADK5_m2	0
G6PBDH_m2	0
G6PDH2r_m2	0
PGL_m2	0
GND_m2	0
RPE_m2	-0.00912074
RPI_m2	-0.00912074
DRBK_m2	0
TKT2_m2	0.00573451
r0407_m2	0
TALA_m2	-0.00338623
PRPPS_m2	0.012507
DRPA_m2	0
rxn01200_m2	0.00338623
RBK2_m2	0
r0408_m2	0
UDPGD_m2	0
PGLYCP_1_m2	0
GLXO1_m2	0
ABUTD_m2	0
4ABUTD_m2	0
AACOAT_m2	0
MGSA_m2	0
PPAKr_m2	0
GLUDy_m2	-10.5139
GLUSy_m2	0
GLNS_m2	0.0783678
ALATA_L_m2	-0.010023
ACLS_m2	0.00752153
KARA1_m2	0
KARI_3hmoa_m2	0.00752153
KARI_23dhmb_m2	-0.00752153
DHAD1_m2	0.00752153
VALTA_m2	-0.00385358
IPPS_m2	0.00366795
IPPMIb_m2	0.00366795
IPPMIa_m2	-0.00366795
IPMD_m2	0.00366795
OMCDC_m2	-0.00366795
LEUTA_m2	-0.00366795
ACOADH2_m2	0
ACOAD20_m2	0
HBCO_nadp_m2	0
rxn02168_m2	0
MACCOAT_m2	0
rxn02749_m2	0
CITCIb_m2	0
rxn00735_m2	0
ASPTA_m2	-10.6663
ASPT_m2	10.1237
ACGS_m2	0.022999
ACGK_m2	0.022999
AGPR_m2	0.022999
ACOTA_m2	-0.022999
ACODA_m2	0.022999
CBPS_m2	0.0233444
OCBT2i_m2	0.0209463
ARGSS_m2	0.0209463
ARGSL_m2	0.0209463
PY5CDHE_m2	0
EHGLAT_m2	0
HPROa_m2	0
HPROb_m2	0
ARGDC_m2	0
AGMT_m2	0
ORNTA_m2	0.00205277
G5SADs_m2	0.00205277
PRO1x_m2	-0.00205277
PUTA3_m2	0
ARGDr_m2	0
ASNS2_m2	0.00194832
ASNN_m2	0
ASPK_m2	0.504324
ASAD_m2	0.504324
HSDy_m2	-0.50055
HSDxi_m2	0
HSK_m2	0.499452
THRS_m2	0.499452
THRA_m2	0
DHDPS_m2	0.0037743
DHDPRy_m2	-0.0037743
LDAPAT_m2	-0.0037743
DAPE_m2	0.0037743
DAPDC_m2	0.0024854
LYSAM_m2	0
rxn02344_m2	0
rxn02403_m2	0
rxn20665_m2	0
rxn18959_m2	0
BCD_complex_m2	0
rxn00994_m2	0
BUTKr_m2	0
PBUTT_m2	0
KAT1_m2	0
THRD_L_m2	0.0274209
ACHBS_m2	0.0274209
rxn03436_m2	0.0274209
KARI_23dhmp_1_m2	-0.0274209
DHAD2_m2	0.0274209
ILETA_m2	-0.0274209
PGCD_m2	0
PSERT_m2	0
SERD_L_m2	0.210787
GHMT2r_m2	0.222618
GCCc_m2	0
rxn06600_m2	0
GLYAT_m2	-0.46976
THRD_m2	0.46976
GLYCK_1_m2	0
rxn06044_m2	0
GLYTA_m2	0
GCCa_m2	0
ALDD31_m2	0
GLYCL_2_m2	0.236224
ATPPRT_m2	0.00760063
PRATPP_m2	0.00760063
PRAMPC_m2	0.00760063
PRMICI_m2	0.00760063
IG3PS_m2	0.00760063
IGPDH_m2	0.00760063
HSTPT_m2	-0.00760063
HISTP_m2	0.00760063
rxn02159_m2	0.00760063
rxn00863_m2	0.00760063
HISDr_m2	0
URCN_m2	0
IZPN_m2	0
rxn01641_m2	0
FTCD_m2	0
DDPA_m2	0.00234828
DHQS_m2	0.00234828
DHQTi_m2	0.00234828
SHK3Dr_m2	-0.00234828
SKK_m2	0.00234828
PSCVT_m2	0.00234828
CHORS_m2	0.00234828
CHORM_m2	0.00205227
PPNDH_m2	0.0011984
PHETA1_m2	-0.0011984
PPND2_m2	0.000853875
PPND_m2	0
TYRTA_m2	-0.000853875
TRPS1_m2	0.00029601
TRPS2_m2	0
rxn01270_m2	0
TRPAS2_m2	0
SERAT_m2	0.00934711
CYSS_m2	0.00934711
AHSERL4_m2	0
SHSL1_m2	0
CYSTL_m2	0
AHAL_m2	0
AHSERL2_m2	0.00109791
HSERTA_m2	0.00109791
SPMS_m2	0
METAT_m2	0
ADMDC_m2	0
GMPR_m2	0
GK2_m2	-1.28492
GTPDPK_1_m2	0
NTPTP1_m2	-0.606841
CTPS1_m2	0.0158546
URIK3_m2	-0.00497593
PYNP2r_m2	0
UTCY_m2	-0.0198395
ITCY_m2	0.00497593
23CN2P1_m2	0
23CN2P4_m2	0
NTPP2_1_m2	1.17953
DADNK_1_m2	0
DGNSK_m2	0
GUAD_m2	0
RNDR1_m2	0
r0280_m2	1.28492
ADNK1_m2	0
PYK3_m2	-1.18934
AGPOP_m2	0.606841
DURIK1_1_m2	0
23CN2P3_m2	0
23CN2P2_m2	0
DURAD_m2	0
TMDK1_1_m2	0
DURAD2_m2	0
CDDTPP_m2	0
DTUPP_m2	0.0198395
DHORD6_m2	0
DHORD5_m2	0.00239813
DHORD2_m2	0
PRAIS_m2	0.0022122
PRFGS_m2	0.0022122
GLUPRT_m2	0.0022122
GARFT_m2	0.0022122
PRAGSr_m2	0.0022122
AICART_m2	0.00981284
IMPC_m2	-0.00981284
ADSL2r_m2	0.0022122
PRASCSi_m2	0.0022122
rxn05229_m2	0
AIRCr_m2	-0.0022122
RNTR1_m2	0.000482774
DADK_m2	0
ADK2_m2	-0.606841
ADSL1r_m2	0.00886957
ADK1_m2	0
ADSS_m2	0.00886957
NTD6_m2	0
PUNP1_m2	0
HXPRT_m2	0
PUNP5_m2	0
NTD10_m2	0
NTD11_m2	0
NTD7_m2	0
PUNP7_m2	0
XPPT_m2	0
RNTR2_m2	0.000304029
DGK1_m2	-0.606841
GK1_m2	2.46539
GMPS2_m2	0.000943272
IMPD_m2	0.000943272
NTD8_m2	0.606841
GUAPRT_m2	0
PUNP3_m2	0
NTD9_m2	0
PUNP4_m2	0
PUNP6_m2	0
PUNP2_m2	0
URIDK2r_m2	0
DUTPDP_m2	0.000482774
RNTR4_m2	0.000482774
DTMPK_m2	0.000482774
NDPK4_m2	0.0203222
RNDR4_m2	0
TMDS_m2	0.000482774
ASPCT_m2	0.00239813
OMPDC_m2	0.00239813
DHORTS_m2	-0.00239813
ORPT_m2	0.00239813
UMPK_m2	0.0185506
NTD1_m2	0
DURIPP_m2	0
NTPP8_m2	0
NTD5_m2	0
UPPRT_m2	0
URIK1_m2	0
URIK2_m2	0
NTD2_m2	0
CYTK2_m2	0
RNTR3_m2	0.000304029
RNDR3_m2	0
CYTK1_m2	0
CTPS2_m2	0
NTD4_m2	0
NTD3_m2	0
DCYTD_m2	0
DCMPDA_m2	0
CYTDK2_m2	0
CYTDK1_m2	0
CYTD_m2	0.0148635
TMDPK_1_m2	0
RBFK_m2	0
FMNAT_m2	0
ASPO1_m2	0
ASPO6_m2	0
ASPO2y_m2	0
QULNS_m2	0
NMNHYD_m2	0
NT5C_m2	0
NNATr_m2	0
PNP_m2	0
NP1_m2	0
NNDPR_m2	0
NADS1_m2	0
NADS2_m2	0
NMNAT_m2	0
NICRNS_m2	0
ACPpds_m2	0
PTPATi_m2	0
DPCOAK_m2	0
PNTK_m2	0
PPNCL2_m2	0
PPNCL3_m2	0
PPCDC_m2	0
ASP1DC_m2	0
PANTS_m2	0
MOHMT_m2	0
DPR_m2	0
APNPT_m2	0
APCPT_1_m2	0
PDX5POi_m2	0
PDX5PS2_m2	0
rxn03951_m2	0
PERD_m2	0
E4PD_m2	0
4HTHRS_1_m2	0
OHPBAT_m2	0
AOXSr_m2	0
BTS3r_m2	0
BACCL_m2	0
rxn06864_m2	0
HPPK_1_m2	0
DHNPA2r_m2	0
GTPCI_m2	0
r0775_m2	0
r0120_m2	0
r0708_m2	0
r0777_m2	0
METS_m2	0.00109791
MTHFR3_1_m2	0
THFGLUS_m2	0
MTHFC_m2	0.012025
MTHFD_m2	0.012025
FOLR2_1_m2	0
DHFR_m2	-0.000482774
THFOR2_m2	0
DHPS_m2	0
FOLD3_m2	0
DHFS_m2	0
DHPR_m2	0
rxn01314_m2	0
AKP1_m2	0
PTHPS_1_m2	0
MTHFR2_1_m2	-0.00109791
THFOR1_m2	0
rxn01210_m2	0
FOMETRi_m2	0
ADCS_m2	0
DMTPHT_m2	0
AMPTASECG_m2	0
AMPEP14_m2	0
rxn12644_m2	0
AMPEP13s_m2	0
rxn12844_m2	0
AMPEP5_m2	0
GLYLEUHYDROc_m2	0
rxn12641_m2	0
AMPEP13_m2	0
GLYPHEHYc_m2	0
rxn12642_m2	0
rxn12639_m2	0
rxn12847_m2	0
rxn12643_m2	0
rxn12635_m2	0
TRDR_m2	0.00157361
UDPG4E_m2	0
PFK_2_m2	0
MNLDH2_m2	0
RAFGH_m2	0
rxn03838_m2	0
GALS4_m2	0
DGGH_m2	0
HEX7_m2	0
HXAD_m2	0
LACZ_m2	0
BGLA_m2	0
rxn00020_m2	0
BG_MADG_m2	0
BG_MBDG_m2	0
MAN6PI_m2	0
GALKr_m2	0
MALT_m2	0
PGMT_m2	0
G1PACT_m2	0.0025778
PGAMT_m2	-0.0025778
UAGDP_m2	0.0025778
G6PDA_m2	-0.0025778
ACGAM2E_m2	0
UAG2EMA_m2	0
UAG2E_m2	0
UAGPT2_m2	0
UAGPT3_m2	0.0012889
MECDPDH2_m2	0
G1PTT_m2	0
TDPGDH_m2	0
TDPDRE_m2	0
TDPDRR_m2	0
OligosaccLipid_m2	0
UAGAAT_m2	0
KDOPS_m2	0
KDOPP_m2	0
LPADSS_m2	0
KDOCT2_m2	0
A5PISO_m2	0
TDSK_m2	0
UHGADA_m2	0
U23GAAT_m2	0
USHD_m2	0
MOAT2_m2	0
rxn06865_m2	0
MOAT_m2	0
rxn06848_m2	0
FT_m2	0.0012889
IPDPUPT_m2	0.0012889
FRTT_m2	0
GRTT_m2	0.0012889
DMATT_m2	0.0012889
OPP_m2	0
PPTT_m2	0
GGTT_m2	0
HEXTT_m2	0
DXPS_m2	0.0141779
DXPRIi_m2	-0.0141779
MEPCT_m2	0.0141779
CDPMEK_m2	0.0141779
MECDPS_m2	0.0141779
MECDPDHf_m2	0.0141779
HBZOPT_m2	0
rxn09345_m2	0
PMANM_m2	0
MAN1PT2_m2	0
CBLAT_m2	0
RZ5PP_m2	0
ADOCBLS_m2	0
CPPPGO2_m2	0
UPP3S_m2	0
mqn01_m2	0
mqn02_m2	0
mqn03_m2	0
FUTH_m2	0
mqn05_m2	0
mqn06_m2	0
AMMQT8_2_m2	0
SUCBZS_m2	0
rxn05422_m2	0
rxn05372_m2	0
rxn05376_m2	0
rxn05385_m2	0
rxn05397_m2	0
rxn05418_m2	0
rxn05393_m2	0
rxn05426_m2	0
rxn05364_m2	0
rxn05430_m2	0
rxn05410_m2	0
rxn05401_m2	0
rxn05360_m2	0
rxn05414_m2	0
rxn05405_m2	0
rxn05389_m2	0
rxn05380_m2	0
KAS12_m2	0
ACOATA_m2	0.00137125
rxn06673_m2	0
MCOATA_m2	0.00959874
KAS14_m2	0.00137125
HBUR1_m2	-0.00137125
HBUHL1_m2	0.00137125
EAR40x_m2	0.00137125
3OAS60_m2	0.00137125
3OAR60_m2	-0.00137125
3HAD60_m2	0.00137125
EAR60x_m2	0.00137125
3OAS80_m2	0.00137125
3OAR80_m2	-0.00137125
3HAD80_m2	0.00137125
EAR80x_m2	0.00137125
3OAS100_m2	0.00137125
3OAR100_m2	-0.00137125
3HAD100_m2	0.00137125
EAR100x_m2	0.00137125
3OAS120_m2	0.00137125
3OAR120_m2	-0.00137125
3HAD120_m2	0.00137125
EAR120x_m2	0.00137125
3OAS140_m2	0.00137125
3OAR140_m2	-0.00137125
3HAD140_m2	0.00137125
rxn05323_m2	0.00137125
MCMAT7_m2	0.00137125
3OAR160_m2	-0.00137125
3HAD160_m2	0.00137125
EAR160x_m2	0.00137125
rxn07576_m2	0
rxn07577_m2	0
rxn07578_m2	0
rxn07579_m2	0
rxn05461_m2	0
rxn05458_m2	0.00137125
KAS11_m2	0
rxn11700_m2	0
ACCOAC_m2	0.00959874
ACACT9_m2	0
ACACT8_m2	0
ACACT12_m2	0
ACACT2r_m2	0
ACACT10_m2	0
ACACT13_m2	0
rxn05448_m2	0
rxn05437_m2	0
rxn05464_m2	0
rxn05443_m2	0
rxn05434_m2	0
rxn05436_m2	0
rxn05368_m2	0
rxn05440_m2	0
rxn05444_m2	0
rxn05433_m2	0
rxn05449_m2	0
rxn05441_m2	0
rxn05445_m2	0
rxn05446_m2	0
rxn05435_m2	0
rxn05439_m2	0
rxn05442_m2	0
rxn05447_m2	0
rxn05438_m2	0
rxn05450_m2	0
rxn05249_m2	0
rxn05250_m2	0
rxn05252_m2	0
FACOAL180_m2	0
rxn05247_m2	0
rxn05248_m2	0
rxn05251_m2	0
FACOAL140_m2	0
FACOAL181_m2	0
FACOAL161_m2	0
FACOAL160_m2	0
DASYN120_m2	0
PGSA160_m2	0.000685624
PGPP160pp_m2	0.000685624
G3PAT120_m2	0
G3PAT140_m2	0
G3PAT141_m2	0
G3PAT160_m2	0
G3PAT180_m2	0
G3PAT181_m2	0
G3PAT161_m2	0
rxn10215_m2	0
rxn10219_m2	0
rxn10206_m2	0
rxn10203_m2	0
AGPAT181_m2	0
rxn10212_m2	0
AGPAT120_m2	0
rxn10209_m2	0
rxn10214_m2	0
rxn10211_m2	0.000685624
rxn10205_m2	0
rxn10218_m2	0
rxn10204_m2	0
AGPAT160_m2	0
rxn10217_m2	0
rxn10208_m2	0
rxn10210_m2	0
AGPAT161_m2	0
AGPAT180_m2	0
G3PAT160_1_m2	0.000685624
rxn10207_m2	0
AGPAT141_m2	0
rxn10216_m2	0
AGPAT140_m2	0
rxn10213_m2	0
rxn05408_m2	0
rxn05453_m2	0
rxn05452_m2	0
rxn05459_m2	0
rxn05383_m2	0
rxn05456_m2	0
rxn05455_m2	0
rxn05451_m2	0
rxn05358_m2	0
rxn05457_m2	0
rxn05454_m2	0
rxn10225_m2	-5.68434e-14
DASYN180_m2	0
rxn10221_m2	-5.68434e-14
DASYN141_m2	0
DASYN160_m2	0.000685624
DASYN181_m2	0
rxn10222_m2	-5.68434e-14
DASYN140_m2	0
rxn10223_m2	-5.68434e-14
rxn10224_m2	-5.68434e-14
DASYN161_m2	0
rxn10220_m2	-5.68434e-14
PSSA140_m2	0
PSD180_m2	0
PGPP180pp_m2	0
PSD140_m2	0
PSSA180_m2	0
PSSA160_m2	0
PSD160_m2	0
rxn10230_m2	0
PSSA141_m2	0
rxn10229_m2	0
rxn10227_m2	0
rxn10226_m2	0
PSSA120_m2	0
rxn10228_m2	0
PSSA181_m2	0
PSSA161_m2	0
rxn10231_m2	0
rxn10265_m2	0
rxn10266_m2	0
PSD161_m2	0
PSD120_m2	0
rxn10235_m2	0
PSD141_m2	0
rxn10236_m2	0
PSD181_m2	0
rxn10233_m2	0
rxn10232_m2	0
rxn10237_m2	0
rxn10234_m2	0
rxn07267_m2	0
rxn10259_m2	-5.68434e-14
PGSA180_m2	0
rxn10260_m2	-5.68434e-14
rxn10340_m2	0
rxn10334_m2	0
rxn10337_m2	0
rxn10338_m2	0
rxn10341_m2	0
rxn10335_m2	0
rxn10342_m2	0
rxn10339_m2	0
rxn10336_m2	0
UAGCVT_m2	0.0012889
UAPGR_m2	-0.0012889
UAMAS_m2	0.0012889
UAMAGS_m2	0.0012889
UAAGDS_m2	0.0012889
UGMDDS_m2	0.0012889
PAPPT3_m2	0.0012889
rxn10199_m2	0
rxn10304_m2	0
PGPAGT_m2	0
rxn10302_m2	0
rxn10305_m2	0
rxn10298_m2	0
rxn10306_m2	0
rxn10303_m2	0
rxn10299_m2	0
rxn10300_m2	0
rxn10301_m2	0
GLNSP3_m2	0
GLNSP2_m2	0
GLNSP1_m2	0
UDCPDP_m2	0.0012889
PAPPT2_m2	0
APATi_m2	0
YUMPS_m2	0
HCO3E_m2	-2.29865
PPItex_m2	0
H2td_m2	6.51033
PIt2r_m2	0
VALabc_m2	0
ILEabc_m2	0
LEUabc_m2	0
ARGabc_m2	0
HISabc_m2	0
THRabc_m2	0
GLN1abc_m2	0
GLNabc_m2	-0.040134
CYSabc_m2	0
ASPabc_m2	0
ASNabc_m2	0
LYSabc_m2	0
GLYabc_m2	0
ALAabc_m2	0
PROabc_m2	0
METabc_m2	0
METDabc_m2	0
rxn05178_m2	0
GLYt2r_m2	0
SERt2r_m2	0
GLNt2r_m2	0
CYSt2r_m2	-0.00854175
ASPt2r_m2	0
ASNt2r_m2	0
LEUt2r_m2	0
ILEt2r_m2	-0.0250583
THRt2r_m2	0
ARGt2r_m2	-0.0191415
PHEt2r_m2	0
HISt2r_m2	-0.00694575
VALt2r_m2	0
TRPt2r_m2	0
TYRt2r_m2	0
GLUt2r_m2	0.3
ALAt2r_m2	0
METt3_m2	0
DSERt2_m2	0
DALAt2r_m2	0
rxn12531_m2	0
rxn05711_m2	0
ASPDt2_m2	0
rxn12613_m2	0
rxn05709_m2	0
rxn12521_m2	0
rxn05715_m2	0
Htex_m2	0
NH4tpp_m2	0
CLt_m2	0
SO4t2_m2	0
O2t_m2	0
CO2t_m2	-2.95001
H2Ot_m2	7.42151
H2St1_m2	0.010445
MGt5_m2	0
Kt3r_m2	0
FE2abc_m2	0
MNt2_m2	0
CD2abc1_m2	0
Cut1_m2	0
CAt4_m2	0
HG2abc_m2	0
Cuabc_m2	0
rxn10344_m2	0
COBALTt5_m2	0
NAt3_1_m2	-0.0236213
PIt7_m2	0.00787376
FE3abc_m2	0
L_LACt2r_m2	4.12046
D_LACt2_m2	0
AKGt2r_m2	-0.231735
PYRt_m2	3
ACt2r_m2	-5.39757
FORt3_m2	0
PPAt6_m2	0
BUTt2r_m2	0
MALt2r_m2	-4.75509
FUMt2r_m2	3
SUCCt2r_m2	0
rxn05187_m2	0
CBL1abc_m2	0
CBL2abc_m2	0
PYDXNtr_m2	0
ZN2t4_m2	0
LYSt3r_m2	0
GLY3Pt2_m2	0
ACACt2_m2	0
NMNP_m2	0
CRO4t3_m2	0
GLYCt_m2	0
OCDCAt2_m2	0
HDCAt2_m2	0
TTDCAt2_m2	0
CD2t4_m2	0
rxn12439_m2	0
DEBUG_Biomass_m2	0.0099
EX_h(e)_m2	0
EX_pi(e)_m2	-0.00787376
EX_nh4(e)_m2	0
EX_h2s(e)_m2	-0.010445
EX_h2o(e)_m2	-7.42151
EX_so4(e)_m2	0
EX_o2(e)_m2	0
EX_co2(e)_m2	2.95001
EX_cl(e)_m2	0
EX_h2(e)_m2	6.51033
EX_ni2(e)_m2	0
EX_ca2(e)_m2	0
EX_cbl1(e)_m2	0
EX_zn2(e)_m2	0
EX_k(e)_m2	0
EX_fe2(e)_m2	0
EX_cu2(e)_m2	0
EX_na1(e)_m2	0
EX_mg2(e)_m2	0
EX_cobalt2(e)_m2	0
EX_mn2(e)_m2	0
EX_fe3(e)_m2	0
EX_arg__L(e)_m2	0.0191415
EX_his__L(e)_m2	0.00694575
EX_thr__L(e)_m2	0
EX_gly(e)_m2	0
EX_met__L(e)_m2	0
EX_ala__L(e)_m2	0
EX_glu__L(e)_m2	-0.3
EX_asp__L(e)_m2	0
EX_lys__L(e)_m2	0
EX_ser__L(e)_m2	0
EX_pro__L(e)_m2	0
EX_cys__L(e)_m2	0.00854175
EX_gln__L(e)_m2	0.040134
EX_leu__L(e)_m2	0
EX_tyr__L(e)_m2	0
EX_asn__L(e)_m2	0
EX_ile__L(e)_m2	0.0250583
EX_phe__L(e)_m2	0
EX_trp__L(e)_m2	-5.55112e-17
EX_val__L(e)_m2	0
EX_pyr(e)_m2	-3
EX_akg(e)_m2	0.231735
EX_fum(e)_m2	-3
EX_succ(e)_m2	0
EX_mal__L(e)_m2	4.75509
EX_ac(e)_m2	5.39757
EX_lac__L(e)_m2	-4.12046
EX_lac__D(e)_m2	0
EX_ppa(e)_m2	0
EX_but(e)_m2	0
EX_for(e)_m2	0
EX_meoh(e)_m2	0
EX_thm(e)_m2	0
EX_lipoate(e)_m2	0
EX_fol(e)_m2	0
[truncated: 157 more rows]
