# Supplementary material for: A gap-filling algorithm for prediction of metabolic interactions in microbial communities
Source: PLoS Comput Biol. 2021 Nov 1;17(11):e1009060. doi: 10.1371/journal.pcbi.1009060 (PMC8584699; doi:10.1371/journal.pcbi.1009060)
Supplement: S33 Table — (XLSX) [file pcbi.1009060.s040.xlsx]

## Sheet: S33 Table
Exchange Reaction Fluxes from the ten best solutions for the community of Dehalobacter sp. CF and Bacteroidales sp. CF50 (formulation with relative abundances)
Exchange Reaction	Solution1	Solution2	Solution3	Solution4	Solution5	Solution6	Solution7	Solution8	Solution9	Solution10
EX_Biomass(e)_d3	0.1149	0.1149	0.1149	0.1149	0.1149	0.1149	0.1149	0.1149	0.1149	0.1149
EX_ac(e)_m1	-4.35133	-3.21604	-2.55158	-2.51143	-3.69657	-3.42049	-3.70771	-0.563029	-3.70771	-5.76142
EX_ac(e)_m2	5.39757	3.89102	4.42973	4.45991	5.72022	7.68815	5.9363	2.67508	5.51911	5.93165
EX_akg(e)_d3	0.231735	0	0	0.291011	0.291011	0	0	0	0	0
EX_akg(e)_m2	0.231735	0	0	0.291011	0.291011	0	0	0	0	0
EX_ala__L(e)_m1	0	0.010023	0.010023	0.010023	0.010023	0	0	0	0.3	0.010023
EX_ala__L(e)_m2	0	-0.010023	-0.010023	-0.010023	-0.010023	0	0	0	-0.3	-0.010023
EX_arg__L(e)_m1	-0.0191415	0	0	0	0	-0.0143763	0	-0.0191415	0	0
EX_arg__L(e)_m2	0.0191415	-5.55112e-17	-5.55112e-17	-5.55112e-17	-5.55112e-17	0.0143763	0	0.0191415	-5.55112e-17	-5.55112e-17
EX_asn__L(e)_m1	0	0	0	0	0	-0.020664	-0.020664	-0.020664	0	0
EX_asn__L(e)_m2	0	0	-5.55112e-17	-5.55112e-17	-5.55112e-17	0.020664	0.020664	0.020664	0	0
EX_asp__L(e)_m1	0	0.3	0	0	0	0	0	0	0	0
EX_asp__L(e)_m2	0	-0.3	0	0	0	0	0	0	0	0
EX_cf(e)_m1	-2.66382	-4.06	-4.06	-4.06	-4.06	-4.06	-4.06	-4.06	-4.06	-2.02324
EX_cl(e)_m1	2.66382	4.06	4.06	4.06	4.06	4.06	4.06	4.06	4.06	2.02324
EX_co2(e)_m1	-2.02747	-1.54949	-0.529437	-0.414113	-1.67443	-2.09876	-2.3716	0.720737	-1.73114	-4.23781
EX_co2(e)_m2	2.95001	2.54786	2.81937	2.55854	3.81885	4.53419	4.01331	1.7147	3.34579	4.23781
EX_cys__L(e)_m1	-0.00854175	0	0	0	0	0	0	0	0	0
EX_cys__L(e)_m2	0.00854175	0	0	0	0	0	0	0	-5.55112e-17	-5.55112e-17
EX_dcm(e)_m1	2.66382	4.06	4.06	4.06	4.06	4.06	4.06	4.06	4.06	2.02324
EX_fum(e)_m1	3	0	0	0	0	0	3	0	0	3
EX_fum(e)_m2	-3	0	0	0	0	0	-3	0	0	-3
EX_gln__L(e)_m1	-0.040134	0	0	0	0	0	-0.174939	-0.155797	0	0
EX_gln__L(e)_m2	0.040134	0	-5.55112e-17	-5.55112e-17	0	-5.55112e-17	0.174939	0.155797	-5.55112e-17	-5.55112e-17
EX_glu__L(e)_m1	0.3	0.00898912	0.3	0.3	0.3	0.0233654	0.183928	0.183928	0.00898912	0.00898912
EX_glu__L(e)_m2	-0.3	-0.00898912	-0.3	-0.3	-0.3	-0.0233654	-0.183928	-0.183928	-0.00898912	-0.00898912
EX_h(e)_m1	0	2.04742	1.96961	0	0	0	0	2.57612	0	6
EX_h(e)_m2	0	0	0	0	0	0.65618	0	0	0	0
EX_h2(e)_m1	-6.51033	-7.00833	-6.03591	-5.99576	-7.1809	-7.21278	-7.5	-4.35834	-7.5	-7.5
EX_h2(e)_m2	6.51033	7.00833	6.03591	5.99576	7.1809	7.21278	7.5	4.35834	7.5	7.5
EX_h2o(e)_m1	9.86699	5.71957	4.82393	4.8339	5.96892	5.19476	8.36454	2.11715	6.22127	10.8262
EX_h2o(e)_m2	-7.42151	-3.34991	-3.74583	-3.6103	-4.74532	-4.26217	-7.27277	-1.18456	-4.98562	-7.85299
EX_h2s(e)_m1	-0.0116445	-0.0201862	-0.0201862	-0.0201862	-0.0201862	-0.0201862	-0.0201862	-0.0201862	-0.0201862	-0.0201862
EX_h2s(e)_m2	-0.010445	-0.00190328	-0.00190328	-0.00190328	-0.00190328	-0.00190328	-0.00190328	-0.00190328	-0.00190328	-0.00190328
EX_his__L(e)_m1	-0.00694575	0	0	0	0	0	0	0	0	0
EX_his__L(e)_m2	0.00694575	0	0	-5.55112e-17	0	0	-5.55112e-17	-5.55112e-17	-5.55112e-17	-5.55112e-17
EX_ile__L(e)_m1	-0.0250583	-0.0250583	-0.0250583	0	-0.0250583	-0.0250583	-0.0250583	-0.0250583	-0.0250583	-0.0250583
EX_ile__L(e)_m2	0.0250583	0.0250583	0.0250583	0	0.0250583	0.0250583	0.0250583	0.0250583	0.0250583	0.0250583
EX_lac__L(e)_m2	-4.12046	-5.22	-3.96651	-4.0619	-4.11201	-5.22	-4.76126	-3.78293	-4.60612	-4.11592
EX_lys__L(e)_m1	0	0	0	0	0	-0.0263602	-0.0263602	-0.0263602	0	0
EX_lys__L(e)_m2	0	0	-5.55112e-17	-5.55112e-17	0	0.0263602	0.0263602	0.0263602	0	0
EX_mal__L(e)_m1	-4.75509	-1.45496	-1.20311	-1.25322	-1.20311	-0.66762	-3.69637	-0.63394	-1.475	-3.89182
EX_mal__L(e)_m2	4.75509	1.45496	1.20311	1.25322	1.20311	0.66762	4.33091	0.63394	1.99274	3.89182
EX_nh4(e)_m1	-1.02979	-1.02979	-1.02979	-1.02979	-1.02979	-0.475105	-0.343295	-0.295956	-1.02979	-0.635015
EX_nh4(e)_m2	0	0	0	0	0	-0.554685	-0.686495	-0.733835	0	0
EX_phe__L(e)_m1	0	-0.0127102	0	0	0	-0.0127102	-0.0127102	-0.0127102	-0.0127102	0
EX_phe__L(e)_m2	0	0.0127102	0	-5.55112e-17	0	0.0127102	0.0127102	0.0127102	0.0127102	-5.55112e-17
EX_pi(e)_m1	-0.0835096	-0.0835096	-0.0835096	-0.0835096	-0.0835096	-0.0835096	-0.0835096	-0.0835096	-0.0835096	-0.0835096
EX_pi(e)_m2	-0.00787376	-0.00787376	-0.00787376	-0.00787376	-0.00787376	-0.00787376	-0.00787376	-0.00787376	-0.00787376	-0.00787376
EX_pyr(e)_m1	4.16614	3.09199	1.85501	1.83992	3	3	3.31597	0.139042	3.60371	5.43934
EX_pyr(e)_m2	-3	-0.217847	-1.85501	-1.83992	-3	-3	-3	-0.139042	-3	-3
EX_succ(e)_m2	0	0	0.291011	0	0	0	0.00239813	0	0.00239813	0
EX_thr__L(e)_m1	0	-0.192515	-0.196236	-0.221294	-0.196236	-0.3	-0.3	-0.3	-0.182492	-0.3
EX_thr__L(e)_m2	0	0.192515	0.196236	0.221294	0.196236	0.3	0.3	0.3	0.182492	0.3
EX_tyr__L(e)_m1	0	0	0	0	0	0	0	-0.00905625	0	0
EX_tyr__L(e)_m2	0	0	-5.55112e-17	0	0	-5.55112e-17	0	0.00905625	0	0
