# Supplementary material for: A gap-filling algorithm for prediction of metabolic interactions in microbial communities
Source: PLoS Comput Biol. 2021 Nov 1;17(11):e1009060. doi: 10.1371/journal.pcbi.1009060 (PMC8584699; doi:10.1371/journal.pcbi.1009060)
Supplement: S34 Table — (XLSX) [file pcbi.1009060.s041.xlsx]

## Sheet: S34 Table
Added Database Reaction Fluxes from the ten best solutions for the community of Dehalobacter sp. CF and Bacteroidales sp. CF50 (formulation with relative abundances)
Exchange Reaction	Solution1	Solution2	Solution3	Solution4	Solution5	Solution6	Solution7	Solution8	Solution9	Solution10
ACS2_d2	0	0	-0.291011	0	0	0	0	0	0	0
ALAD_L_d2	0	0	0	0	0	0	0	0	0.289977	0
ANS2_d2	0.00029601	0.00029601	0.00029601	0.00029601	0.00029601	0.00029601	0	0	0.00029601	0
ANS_d2	0	0	0	0	0	0	0.00029601	0.00029601	0	0.00029601
ASPte_d2	0	-300	0	0	0	0	0	0	0	0
CA2abc_d1	0	-700	0	0	0	0	0	0	0	0
CDAPPA161_d1	0	0	0	0	0	-700	0	-700	0	0
CDAPPA180_d1	0	0	0	-700	0	0	0	0	0	0
CDAPPA181_d1	0	0	0	0	-700	0	0	0	0	0
DAPDA_d2	0	0	0	0	0	0	0	0	0	0.197387
DHR_1_d1	0	0	0	0	0	0	-10.902	0	0	-360.009
ECHH_0_d1	0	0	0	0	0	0	0	0	-349.568	-181.444
EX_Biomass(e)_d3	0.1149	0.1149	0.1149	0.1149	0.1149	0.1149	0.1149	0.1149	0.1149	0.1149
EX_akg(e)_d3	0.231735	0	0	0.291011	0.291011	0	0	0	0	0
HYGBDIAS_d1	0	0	0	698.106	0	697.474	0	0	0	0
IDPh_1_d1	0	0	0	0	-698.03	0	0	0	0	0
Kabc_d1	-700	0	0	0	0	0	0	0	0	0
NALN6_1_d2	0	0	0	0	0	0	0	0	0	0.197387
NH4t4_d2	0	0	0	0	0	0.554685	0.686495	0.733835	0	0
NIT_n1p4_d1	0	0	0	0	0	0	0	0	-87.392	-45.3609
NaKt_1_d1	0	0	-700	0	0	0	0	0	0	0
RBFSb_1_d1	0	0	0	0	0	0	0	0	-700	0
THMDP_d1	0	0	0	0	0	0	-19.2924	-700	0	0
